# Supplementary material for: Altered Gut Microbiome and Fecal Immune Phenotype in Early Preterm Infants With Leaky Gut
Source: Front Immunol. 2022 Feb 23;13:815046. doi: 10.3389/fimmu.2022.815046 (PMC8905226; doi:10.3389/fimmu.2022.815046)
Supplement: Supplementary file 2 [file Table_1.xlsx]

## Sheet: Table
Supplemental Table 1. Clinical information of the 40 early preterm infant subjects used in this study.
Sample Index	IP (Intestinal Permeability)	IP category	GA (gestational age)	GA category	BW (birthweight)	BW category	Cumulative volume of mother’s own breastmilk (MOM) *	Cumulative volume of MOM category	shannon diversity index	number days used antibiotics (abx) after birth till postnatal day 7-10 when the IP was measured	abx category	microbiota Type **	deliveryMode***
1	0.002	low	30	late	1445	low	345	high	0.29785	3	low	O	SVD
2	0.002	low	29.7	late	1580	high	333	high	0.94076	2	low	O	SVD
3	0.004	low	31.9	late	2030	high	355	high	0.30563	4	high	O	SVD
4	0.004	low	32.1	late	1870	high	290	high	0.69208	3	low	E	SVD
5	0.004	low	30.1	late	1240	low	53	low	1.05246	3	low	E	SVD
6	0.005	low	25.6	early	830	low	185	high	0	7	high	E	CS
7	0.005	low	31.6	late	1640	high	272	high	0.15356	3	low	O	CS
8	0.006	low	32.1	late	1650	high	391	high	0.77115	0	low	O	SVD
9	0.007	low	31.9	late	1780	high	211	high	0.39419	3	low	O	CS
10	0.007	low	29.1	late	1240	low	106	low	0.66211	4	high	O	SVD
11	0.008	low	27.1	early	1085	low	94	low	1.33029	3	low	S	SVD
12	0.008	low	32.3	late	1850	high	401	high	0.17004	3	low	O	CS
13	0.009	low	32.6	late	2230	high	205	high	0.17603	6	high	S	SVD
14	0.009	low	31.6	late	1440	low	364	high	0.36099	0	low	O	CS
15	0.01	low	32.9	late	2250	high	241	high	0.77511	3	low	E	CS
16	0.011	low	32.4	late	1290	low	238	high	0.76408	3	low	E	CS
17	0.011	low	26.9	early	1025	low	0	low	0.20744	8	high	S	CS
18	0.011	low	31	late	1490	low	58	low	1.0542	0	low	O	CS
19	0.012	low	30.1	late	1540	high	191	high	1.05789	3	low	E	CS
20	0.013	low	29.9	late	1340	low	218	high	0.81217	2	low	O	SVD
21	0.293	high	30.7	late	1330	low	0	low	0.09257	2	low	S	CS
22	0.278	high	27.7	early	790	low	32	low	0.05989	8	high	S	CS
23	0.259	high	32.6	late	1805	high	61	low	0.70226	2	low	E	CS
24	0.225	high	31	late	1620	high	210	high	1.31701	6	high	E	CS
25	0.204	high	32.6	late	1510	high	14	low		3	low		SVD
26	0.201	high	32.6	late	1670	high	155	high	2.23931	0	low	O	CS
27	0.196	high	31.1	late	1030	low	108	low	0.28019	0	low	E	CS
28	0.193	high	29.9	late	1490	low	6	low	0.51672	2	low	E	SVD
29	0.188	high	31	late	1593	high	222	high	1.60122	3	low	O	SVD
30	0.186	high	29.7	late	840	low	53	low	0	3	low	S	CS
31	0.173	high	25.6	early	845	low	62	low	0.46957	9	high	E	CS
32	0.163	high	32.6	late	1840	high	93	low	1.1384	2	low	O	CS
33	0.162	high	26.4	early	920	low	219	high	0.02156	4	high	E	SVD
34	0.146	high	26.9	early	1080	low	25	low	0	6	high	E	CS
35	0.131	high	25.4	early	660	low	23	low	0.0139	9	high	E	CS
36	0.119	high	32.6	late	1540	high	8	low		3	low		SVD
37	0.118	high	32	late	1790	high	225	high	0.37141	0	low	E	CS
38	0.116	high	32.6	late	1730	high	92	low	0.04471	3	low	E	SVD
39	0.115	high	27.4	early	925	low	0	low	0	3	low	S	CS
40	0.11	high	25.3	early	720	low	84	low	0.97263	5	high	E	CS
* Cumulative volume of mother’s own breastmilk (MOM) was calculated as sum of the daily amount of milk intake per kilogram of the administered expressed mother’s breastmilk from initial feed day till postnatal day 7-10 when the IP was measured
** Microbiota Type: E: Enterobacteriaceae-enriched; S: Staphylococcus epidermidis-enriched; O: other groups
*** SVD: spontaneous vaginal delivery; CS: cesarean section.
