# Supplementary material for: Altered Gut Microbiome and Fecal Immune Phenotype in Early Preterm Infants With Leaky Gut
Source: Front Immunol. 2022 Feb 23;13:815046. doi: 10.3389/fimmu.2022.815046 (PMC8905226; doi:10.3389/fimmu.2022.815046)
Supplement: Supplementary file 3 [file Table_2.xlsx]

## Sheet: Sheet1
Supplemental Table 2. Statistics of the metagenomes sequencing of fecal samples from 38 subjects
sample	number reads before quality assessment	number reads after quality assessment	number reads after removing human	percent reads not human
FT0249	10671974	10591240	10611405	99.4324
FT0873	15028120	14599866	13579050	90.3576
FT0875	11755672	11554830	11596997	98.6502
FT1059	12603196	12372822	12173395	96.5897
FT1063	10520176	10379970	10376455	98.6339
FT1193	12336336	12162772	12184534	98.7695
FT1249	15347846	15157080	15217873	99.1532
FT1369	10145280	9803328	8911978	87.8436
FT1375	14716290	14473278	14454442	98.2207
FT1623	15078058	14732102	13292571	88.1584
FT1683	14442150	14228486	13801204	95.562
FT1873	13808298	13633890	13692973	99.1648
FT1877	14156048	13863190	13941046	98.4812
FT1925	10145618	10035458	3989986	39.3272
FT2179	11772042	11605118	11354952	96.4569
FT2185	13322956	13159562	13176795	98.9029
FT2369	11743944	11541444	10893801	92.761
FT2747	12452184	12227766	12304198	98.8116
FT2753	13683074	13484170	13552718	99.0473
FT2925	8722562	8662502	8520552	97.6841
FT3115	13962120	13133610	13445515	96.3
FT3475	14622040	14397092	14490474	99.1002
FT3483	10485896	10389748	10408082	99.2579
FT4223	7043262	6779396	6752643	95.8738
FT4277	10296010	10197096	8738004	84.8679
FT4279	14072058	13899422	13913814	98.8755
FT4281	11063316	10913486	10922827	98.7301
FT4287	11987782	11818798	11815931	98.5664
FT4349	14466410	14261650	14316224	98.9618
FT4363	13023454	12814442	12389637	95.1333
FT4401	16297030	16090384	16037768	98.4091
FT4471	10426586	10224810	10275562	98.5515
FT4475	12050662	11878582	11825301	98.1299
FT4591	11918680	11784436	11748955	98.576
FT4905	9485834	9395868	9094779	95.8775
FT0067	44894402	44715712	44771089	99.7253
FT0197	62221758	61918256	62024794	99.6834
FT0807	64257440	63892210	47698720	74.2307
FT1257	38845728	38665186	38642211	99.4761
FT2047	48734590	48470076	48503392	99.5256
FT3109	49532838	49001438	49104443	99.1351
FT3477	42049852	41862560	41947913	99.7576
FT4345	65659822	65360092	65495361	99.7495
FT4907	56109430	55743956	46098955	82.159
FT5527	68542458	68232630	68247928	99.5703
FT5641	15693880	15632554	15651596	99.7306
FT5709	58225252	58005282	57926747	99.4873
FT6137	49711148	49508654	49522640	99.6208
FT6333	31885868	31765544	31798967	99.7275
FT6345	38023178	37849704	37928115	99.75
FT6407	39181356	39033688	39059478	99.6889
FT6411	63342804	63102006	62961735	99.3984
FT6449	42285174	42157970	42179554	99.7502
FT6453	47296282	47121420	47196660	99.7894
FT6457	53150978	52916542	52991471	99.6999
FT6511	55480188	55183064	44912027	80.9515
FT6529	48623346	48463482	47858129	98.4262
FT6639	59567746	59268182	59279057	99.5154
FT6717	36148268	35979968	36028961	99.67
FT6949	60742100	60398164	60318014	99.3018
FT7569	61530512	61332260	60215353	97.8626
