# Supplementary material for: Altered Gut Microbiome and Fecal Immune Phenotype in Early Preterm Infants With Leaky Gut
Source: Front Immunol. 2022 Feb 23;13:815046. doi: 10.3389/fimmu.2022.815046 (PMC8905226; doi:10.3389/fimmu.2022.815046)
Supplement: Supplementary file 4 [file Table_3.xlsx]

## Sheet: Sheet2
Supplemental Table 3. Taxonomic profiles of the 61 fecal specimens collected from 38 subjects during 7-10 postnatal days when intestinal permeability was measured.
Sample ID	subject ID	Intestinal Permeability category	Gestational Age category	Negativicoccus_succinicivorans	Serratia_marcescens	Haemophilus_haemolyticus	Parabacteroides_distasonis	Candida_parapsilosis	Streptococcus_vestibularis	Streptococcus_infantis	Rothia_mucilaginosa	Varibaculum_cambriense	Veillonella_infantium	Granulicatella_elegans	Peptoniphilus_harei	Streptococcus_australis	Eggerthella_lenta	Actinomyces_europaeus	Streptococcus_oralis	Actinomyces_turicensis	Haemophilus_sp_HMSC71H05	Peptococcus_niger	Streptococcus_mitis	Clostridium_disporicum	Streptococcus_anginosus_group	Candida_albicans	Citrobacter_portucalensis	Bacteroides_stercoris	Corynebacterium_kroppenstedtii	Staphylococcus_haemolyticus	Anaerotruncus_colihominis	Corynebacterium_amycolatum	Anaerococcus_vaginalis	Cutibacterium_granulosum	Staphylococcus_aureus	Finegoldia_magna	Proteus_hauseri	Morganella_morganii	Cutibacterium_acnes	Veillonella_dispar	Atlantibacter_hermannii	Haemophilus_parainfluenzae	Peptostreptococcus_anaerobius	Pluralibacter_gergoviae	Staphylococcus_lugdunensis	Clostridioides_difficile	Staphylococcus_hominis	Pseudomonas_aeruginosa_group	Streptococcus_agalactiae
FT0249	43	high	early	0	0	0	0	0.19153	0	0	0	0	0	0	0	0	0	0	0	0	0	0	0	0	0	0	0	0	0	0	0	0	0	0	0	0	0	0	0	0	0	0	0	0	0	0	0	0	0
FT0873	42	low	late	0	0	0	0	0	0	0	0	0	0	0	0	0	0	0	0	0	0	0	0	0	0	0	0	0	0	0	0	0	0	0	0	0	0	0	0.00891	0	0	0	0	0	0	0	0	0	0
FT0875	42	low	late	0	0	0	0	0	0	0	0	0	0	0	0	0	0	0	0	0	0	0	0	0	0	0	0	0	0	0	0	0	0	0	0	0	0	0	0.16823	0	0	0	0	0	0	0	0	0	0
FT1059	49	low	late	0	0	0	0	0	0	0	0	0	0	0	0	0	0	0	0	0	0	0	0	0	0	0	0	0	0	0	0	0	0	0	0	0	0	0	0	0	0	0	0	0	0	0	0	16.0769	0
FT1063	49	low	late	0	0	0	0	0	0	0	0	0	0	0	0	0	0	0	0	0	0	0	0	0	0	0	0	0	0	0	0	0	0	0	0	0	0	0	0	0	0	0	0	0	0	0	0	4.49615	0
FT1193	51	low	late	0	0	0	0	0	0	0	0	0.00748	0	0	0	0	0	0	0	0	0	0	0	0	0	0	0	2.27797	0	0	0	0	0	0	0	0	0	0	0	0	0	0	0.64528	0	0	0	0	0	0
FT1249	52	low	late	0.10687	0	0	0	0	0	0	0	0	0	0	0	0	0	0	0	0	0	0	0	0	0	0	0	0	0.02525	0	0	0	0	0	0	0	0	0	0.01741	0	0	4.4626	0	0	0	0	0	0	0
FT1369	54	low	late	0	0	0	0	0	0	0	0	0	0	0	0	0	0	0	0	0	0	0	0	0	0	0	0	0	0	0	0	0	0	0	0	0	0	0	0.0196	0	0	0	0	0	0	0	0	0	0
FT1375	54	low	late	0	0	0	0	0	0	0	0	0	0	0	0	0	0	0	0	0	0	0	0	0	0	0	0	0	0	0	0	0	0	0	0	0	0	0	0	0	0	0	0	0	0	0	0	0	0
FT1623	58	high	early	0	0	0	0	0	0	0	0	0	0	0	0	0	0	0	0	0	0	0	0	0	0	0	0	0	0	0	0	0	0	0	0	0	0	0	0.49562	0	0	0	0	0	0	0	0	0	0
FT1683	59	high	early	0	0	0	0	0	0	0	0	0	0	0	0	0	0	0	0	0	0	0	0	0	0	0	0	0	0	0	0	0	0	0	0	0	0	0	0	0	0	0	0	0	0	0	0	0	0
FT1873	62	low	late	0	0	0	0	0	0	0.25772	0	0	0	0	0	0	0	0	0	0	0	0	0	0	0	0	0	0	0	0	0	0	0	0	0	0	0	0	0	0	0	0	0	0	0	0	0	0	0
FT1877	62	low	late	0	0	0	0	0	0	0	0	0	0	0	0	0	0	0	0	0	0	0	0	0	0	0	0	0	0	0	0	0	0	0	0	0.11439	0	0	0	0	0	0	0	0	0	0	0	0	0
FT1925	63	low	late	0	0	0	0	0	0	0	0	0	0	0	0	0	0	0	0	0	0	0	0	0	0	0	0	0	0	0	0	0	0	0	0	0	0	0	4.25717	0	0	0	0	0	0	0	0	0	0
FT2179	67	low	late	0	0	0	0	0	0	0	0	0	0	0	0	0.61833	0	0	0	0	0	0	0	0	0	0	0	0	0	0	0	0	0	0	0	0	0	0	0	0	0	0	0	0	0.2764	0	0	0	0
FT2185	67	low	late	0	0	0	0	0	0	0	0	0	0	0	0	0	0	0	0	0	0	0	0	0	0	0	0	0	0	0	0	0	0	0	0	0	0	0	0	0	0	0	0	0	0	0	0	0	0
FT2369	70	low	late	0	0	0	0	0	0	0	0	0	0.31928	0	0	0	0	0	0	0	0	0	0	0	0	0	0	0	0	0	2.51209	0	0	0	0	0	0	0	0	6.93307	0	0	0	0	0	0	0	0	0
FT2747	76	high	late	0	0	0	0	0	0	0	0.00306	0	0	0	0	0	0	0	0	0	0	0	0	0.33932	0	0	0	0	0	0	0	0	0	0	0	0	1.24373	0.36733	0	0	0	0	0	0	0	0	0	0	0
FT2753	76	high	late	0	0	0	0	0	0	0	0	0	0	0	0	0	0	0	0	0	0	0	0	1.25143	0	0	0	0	0	0	0	0	0	0	0	0	2.86516	5.31458	0	0	0	0	0	0	0	0	0	0	0
FT2925	79	high	late	0	0	0	0	0	0	0	0	0	0	0.30127	0	0	0	0	0.54729	0	0	0	0.12725	0	0	0	0	0	0	0	0	0	0	0	0	0	0	0	0	0	0	0	0	0	0	0	0	0	0
FT3115	82	low	late	0	0	0.06922	0	0	0	0	0	0	0	0	0	0	0	0	0	0	0	0	0	0	0	0	0	0	0	0	0	0	0	0	0	0	0	0	0.00305	0	0	0	0	0	0.20937	0	0.19951	0	0
FT3475	88	high	late	0	0	0	0	0	0	0	0	0	0	0	0	0	0	0	0	0	0	0	0	0	0	0	0	0	0	0	0	0	0	0	0	0	0	0	0	0	0	0	0	0	0	0	0	0	0
FT3483	88	high	late	0	0	0	0	0	0	0	0	0	0	0	0	0	0	0	0	0	0	0	0	0	0	0	0	0	0	0	0	0	0	0	0	0	0	0	0	0	0	0	0	0	0	0	0	0	0
FT4223	100	low	early	0	0	0	0	0	0	0	0	0	0	0	0	0	0	0	0	0	0	0	0	0	0	0	0	0	0	0	0	0	0	0	0	0	0	0	0.03496	0	0	0	0	0	0	0	0	0	0
FT4277	101	low	late	0	0	0	0	0	0	0	0	0	0	0	0	0	0	0	0	0	0	0	0	0	0	0	0	0	0	0	0	0	0	0	0	0	0	0	0	0	0	0	0	0	0	0	0	0	5.82792
FT4279	101	low	late	0	0	0	0.0101	0	0	0	0	0	0	0	0	0	0	0	0	0	0	0	0	0	0	0	0	0	0	0	0	0	0	0	0	0	0	0	0	0	0	0	0	0	0	0	0	0	8.80434
FT4281	101	low	late	0	0	0	0	0	0	0	0	0	0	0	0	0	0	0	0	0	0	0	0	0	1.52906	0	0	0	0	0	0	0	0	0	0	0	0	0	0	0	0	0	0	0	0	0	0	0	10.4229
FT4287	101	low	late	0	0	0	0	0	0	0	0	0	0	0	0	0	0	0	0	0	0	0	0	0	0.09977	0	0	0	0	0	0	0	0	0	0	0	0	0	0	0	0	0	0	0	0	0	0	0	2.68629
FT4349	102	low	early	0	0	0	0	0	0	0	0	0	0	0	0	0	0	0	0	0	0	0	0	0	0	0	0	0	0	0	0	0	0	0	0	0	0	0	0	0	0	0	0	0	0	0	0	0	0
FT4363	102	low	early	0	0	0	0	0	0	0	0	0	0	0	0	0	0	0	0	0	0	0	0	0	0	0	0	0	0	0	0	0	0	0	0	0	0	0	0	0	0	0	0	0	0	0	0	0	0
FT4401	103	high	early	0	0	0	0	0	0	0	0	0	0	0	0	0	0	0	0	0	0	0	0	0	0	0	0	0	0	0	0	0	0	0	0	0	0	0	0	0	0	0	0	0	0	0	0	0	0
FT4471	104	low	late	0	0	0	0	0	0	0	0	0	0	0	0	0	0	0	0	0	0	0	0	0	0	0	0	0	0.39648	0	0	0	0	0	0	0	0	0	0	0	0	0	0	0	0	0	0	0	0
FT4475	104	low	late	0	0	0	0	0	0	0	0	0	0	0	0	0	0	0	0	0	0	0	0	0	0	0	0	0	0.03026	0	0	0	0	0	0	0	0	0	0	0	0	0	0	0	0	0	0	0	0
FT4591	106	high	early	0	0	0	0	0	0	0	0	0	0	0	0	0	0	0	0	0	0	0	0	0	0	0	0	0	0	0	0	0	0	0	0	0	0	0	0	0	0	0	0	0	0	0	0	0	0
FT4905	111	low	late	0	0	0	0	0	0	0	0	0	0	0	0	0	0	0	0	0	0	0	0.21557	0	0	0	0	0	0	0	0	0	0	0	0	0	0	0	0	0	0	0	0	0	0	0	0.37901	0	0
FT0067	37	high	late	0	0.12564	0	0	0	0	0	0	0	0	0	0	0	0	0	0	0	0	0	0	0	0	0	0	0	0	0	0	0	0	0	0	0	0	0	0	0	0	0	0	0	0	0	0.02363	0	0
FT0197	41	low	late	0	0	0	0	0	0	0	0	0	0	0	0	0	0	0	0	0	0	0	0.98918	0	0	0	2.16221	0	0	0	0	0	0	0	0	0.00837	0	0	0	0	0	0.01367	0	0	0	0	0	0	0
FT0807	41	low	late	0	0	0.08793	0	0	0	0	0	0	0	0	0	0	0	0	0	0	0	0	0.00957	0	0	0	0	0	0	0	0	0	0	0	0	0	0	0	0	0	0	0.13511	0	0	0	0	0	0	0
FT1257	52	low	late	0.00374	0	0	0	0	0.21611	0	0.10952	0	0	0	0	0	0	0	0	0	0	0	0.04874	0	0	0	0	0	1.52558	0	0	0.359	0	0	0	0	0	0	0.00258	0	0	0.3694	0	0	0	0	0	0	0
FT2047	65	low	early	0	0	0	0	0	0	0	0	0	0	0	0	0	0	0	0	0	0	0	0	0	0	1.58534	0	0	0	0	0	0	0	0	0	0	0.07625	0	0	0	0	0	0	0	0	0	0	0	0
FT3109	82	low	late	0	0	0	0	0	0	0	0	0	0	0	0	0	0	0	0	0	0	0	0	0	0	0	0	0	0	0	0	0	0	0	0	0	0	0	2.1271	0	0	0	0	0	12.2682	0	0.00325	0	0
FT3477	88	high	late	0	0	0	0	0	0	0	0	0	0	0	0	0	0	0	0	0	0	0	0	0	0	0	0	0	0	0	0	0	0	0	0	0	0	0	0	0	0	0	0	0	0	0	0	0	0
FT4345	102	low	early	0	0	0	0	0	0	0	0	0	0	0	0	0	0	0	0	0	0	0	0	0	0	0	0	0	0	0	0	0	0	0	0	0	0	0	0	0	0	0	0	0	0	0	0	0	0
FT4907	111	low	late	0	0	0	0	0	0	0	0	0	0	0	0	0	0	0	0	0	0	0	0.01114	0	0	0	0	0	0	0	0	0	0	0	0	7e-05	0	0	0	0	0	0	0	0	0	0	0.18791	0	0
FT5527	121	high	early	0	0	0	0	0	0	0	0	0	0	0	0	0	0	0	0	0	0	0	0	0	0	0	0	0	0	0	0	0	0	0	1.06132	0	0	0	0	0	11.0335	0	0	0	0	0	0	0	0
FT5641	123	high	late	0	0	0	0	0	0	0	0	0.29277	0.02229	0	0.48029	0	0	0.66116	0	1.10988	0	1.32758	0	0	0	0	0	0	0	0	0	0	2.66765	0	0	0.0898	0	0	0	0.75082	0	0	12.7493	14.0776	0	0	0.03219	0	0
FT5709	124	low	late	0	0	0	0	0	0	0	0	0	0	0.06061	0	0	0	0	0	0	0	0	0	0	0	0	0	0	0	0	0	0	0	0	0	0	0	0	0	0	0	0	0	0	0	0	6.07801	0	0
FT6137	131	high	late	0	0	0	0	0	0	0	0	0	0	0	0	0	0	0	0	0	0	0	0	0	0	0	0	0	0	0	0	0	0	0	0	0	0	0	0	0	0	0	0	0	0	0	0.76112	0	0
FT6333	134	high	late	0	0	0	0	0	0	0	0.14866	0	0	0	0	0	0	0	0	0	1.22851	0	0	0	0	0	0	0	0	0	0	0	0	0.06288	0	0.19272	0	0	0	0	0	7.32914	0	0	0	0	3.21998	0	0
FT6345	134	high	late	0	0	0	0	0	0	0	0	0	0.01439	0	0	0	0	0	0	0	0.0707	0	0	0	0	0	0	0	0	0	0	0	0	2.91349	0	3.7795	0	0	0.00149	0.0284	0	0.45806	0	0	0	0	0.87934	0	0
FT6407	135	high	late	0	0	0	0	0	0	0	0	0	0	0	0	0	0	0	0	0	0	0	0	0	0	0	0	0	0	0	0	0	0	0.00092	0	0	0	0	0	0	0	0	0	0	0	0	5.89916	0	0
FT6411	135	high	late	0	0	0	0	0	0	0	0	0	0	0	0	0	0	0	0	0	0	0	0	0	0	0	0	0	0	0	0	0	0	0	0	0	0	0	0	0	0	0	0	0	0	0	1.80803	0	0
FT6449	136	low	late	0	0	0	0	0	0	0	0	0	0	0	0	0	0	0	0	0	0	0	0	0	0	0	0	0	0	0	0	0	0	0	0	0	0	0	0	0	0	0	0	0	0	0	0	0	0
FT6453	136	low	late	0	0	0	0	0	0	0	0	0	0	0	0	0	0	0	0	0	0	0	0	0	0	0	0	0	0	0	0	0	0	0	0	0	0	0	0	0	0	0	0	0	0	0	0	0	0
FT6457	136	low	late	0	0	0	0	0	0	0	0	0	0	0	0	0	0	0	0	0	0	0	0	0	0	0	0	0	0	0	0	0	0	0	0	0	0	0	0	0	0	0	0	0	0	0	0	0	0
FT6511	137	high	early	0	0	0	0	0	0	0	0	0	0	0	0	0	0	0	0	0	0	0	0	0	0	0	0	0	0	0	0	0	0	0	0	0	0	0	0	0	0	0	0	0	0	0	0	0	0
FT6529	137	high	early	0	0	0	0	0	0	0	0	0	0	0	0	0	0	0	0	0	0	0	0	0	0	0	0	0	0	0	0	2.12005	0	0	0	0	0	0	0.00019	0	0	0	0	0	0	0	0	0	0
FT6639	139	high	late	0	0	0	0.16787	0	0	0	0	0	0	0	0	0	0.62992	0	0.26818	0	0	0	0.01821	0	0	0	0	0	0.00284	2.40896	0	0.00162	0	0	0	0	0	0	0	0	0	0	0	0	1.53866	1.03756	0	0	0
FT6717	140	high	late	0	0	0	0	0	0	0	0	0	0	0	0	0	0	0	0	0	0	0	0.00326	0	0	0	0	0	0.32093	0	0	0.03577	0	0	2.28691	0	0	0	0	0	0	0	0	0	0.00134	0	0.00563	0	0
FT6949	144	low	late	0	0	0	0	0	0	0	0	0	0	0	0	0	0	0	0	0	0	0	0	0	0	0.14861	0	0	0	0	0	0	0	0	0	0	0	0	0.00021	0	0	0	0	0	0	17.2231	0	0	0
FT7569	154	high	late	0	0	0	0	0	0	0	0	0	0	0	0	0	0	0	0	0	0	0	0	0	0	0	0	0	0	0	0	0	0	0	0	0	0	0	0	0	0	0	0	0	0	0	0	0	0
[truncated: 26 more columns]
