# Supplementary material for: Altered Gut Microbiome and Fecal Immune Phenotype in Early Preterm Infants With Leaky Gut
Source: Front Immunol. 2022 Feb 23;13:815046. doi: 10.3389/fimmu.2022.815046 (PMC8905226; doi:10.3389/fimmu.2022.815046)
Supplement: Supplementary file 5 [file Table_4.xlsx]

## Sheet: A. taxa_attribute
Supplemental Table 4A. Statistics of Canonical Correspondence Analysis (CCA) of taxonomic groups
labels	CA1	CA2
g__Bifidobacterium	-2.4206	1.35874
s__Staphylococcus_epidermidis	0.718284	0.363467
p__Actinobacteria	-1.31895	1.12218
p__Bacteroidetes	-1.23207	-0.422118
p__Firmicutes	0.551828	0.385615
p__Proteobacteria	-0.280851	-0.882479
k__Bacteria|p__Actinobacteria|c__Actinobacteria|o__Actinomycetales	-0.527715	1.60246
k__Bacteria|p__Actinobacteria|c__Actinobacteria|o__Bifidobacteriales	-2.4206	1.35874
o__Lactobacillales	0.369352	0.511847
o__Bacillales	0.698425	0.336608
k__Bacteria|p__Actinobacteria|c__Actinobacteria|o__Propionibacteriales	-0.0454756	0.0937492
k__Bacteria|p__Bacteroidetes|c__Bacteroidia|o__Bacteroidales	-1.23207	-0.422118
o__Clostridiales	0.297633	0.0230545
o__Veillonellales	0.509819	0.187659
k__Bacteria|p__Proteobacteria|c__Gammaproteobacteria|o__Enterobacterales	-0.311473	-0.923176

## Sheet: B. immune_attribute
Supplemental Table 4B. Statistics of Canonical Correspondence Analysis (CCA) of immunological profiles
labels	CA1	CA2
GM-CSF	0.140593	-0.819403
IFN-γ	0.537061	-0.685098
IL-10	0.387669	-0.298501
IL-12p70	0.415997	-0.428631
IL-1β	-0.350668	0.632298
IL-2	0.57762	-0.571544
IL-4	0.221613	-0.635678
IL-6	-0.831621	-1.69376
IL-8	-1.21747	-0.252401
IL-12p40	0.170906	-0.451029
IL-15	0.0295164	-0.487221
IL-16	-0.468359	0.145382
IL-1α	0.255278	0.0132451
IL-7	0.194962	-0.074577
TNF-β	0.111358	-0.314349

## Sheet: D. function_unintegrated
Supplemental Table 4C. Statistics of Canonical Correspondence Analysis (CCA) of unstratified profile from microbial taxonomic groups, to characterize the overall contribution of the species to the functional potential
labels	CA1	CA2
UNINTEGRATED|g__Bacteroides.s__Bacteroides_thetaiotaomicron	0.715784	-0.905104
UNINTEGRATED|g__Klebsiella.s__Klebsiella_pneumoniae	0.598213	-0.30569
UNINTEGRATED|g__Klebsiella.s__Klebsiella_quasipneumoniae	0.583758	-0.262348
UNINTEGRATED|g__Klebsiella.s__Klebsiella_variicola	0.577648	-0.29538
UNINTEGRATED|g__Klebsiella.s__Klebsiella_variicola_CAG_634	0.56419	-0.287304
UNINTEGRATED|g__Klebsiella.s__Klebsiella_oxytoca	0.506855	-0.0547783
UNINTEGRATED|g__Klebsiella.s__Klebsiella_michiganensis	0.503042	-0.0301751
UNINTEGRATED|g__Escherichia.s__Escherichia_coli	0.466139	-0.641946
UNINTEGRATED|g__Enterobacter.s__Enterobacter_cloacae_complex	0.442706	0.173935
UNINTEGRATED|g__Bifidobacterium.s__Bifidobacterium_breve	0.378298	-0.145218
UNINTEGRATED|g__Veillonella.s__Veillonella_infantium	0.301385	-0.0783851
UNINTEGRATED|g__Veillonella.s__Veillonella_dispar	0.251095	-0.0451766
UNINTEGRATED|g__Cutibacterium.s__Cutibacterium_avidum	0.232132	-0.043124
UNINTEGRATED|g__Veillonella.s__Veillonella_parvula	0.216851	0.0824872
UNINTEGRATED|g__Staphylococcus.s__Staphylococcus_hominis	0.170863	0.280196
UNINTEGRATED|g__Finegoldia.s__Finegoldia_magna	0.157618	0.131869
UNINTEGRATED|g__Clostridium.s__Clostridium_perfringens	0.144552	0.225927
UNINTEGRATED|g__Streptococcus.s__Streptococcus_salivarius_CAG_79	0.143113	0.339125
UNINTEGRATED|g__Proteus.s__Proteus_mirabilis	0.138088	0.448932
UNINTEGRATED|g__Streptococcus.s__Streptococcus_salivarius	0.134419	0.34187
UNINTEGRATED|g__Streptococcus.s__Streptococcus_parasanguinis	0.0703758	0.564056
UNINTEGRATED|g__Haemophilus.s__Haemophilus_parainfluenzae	0.0669412	0.364718
UNINTEGRATED|g__Staphylococcus.s__Staphylococcus_lugdunensis	0.0590091	0.212052
UNINTEGRATED|g__Streptococcus.s__Streptococcus_mitis	0.0175135	0.520652
UNINTEGRATED|unclassified	0.014934	0.00275445
UNINTEGRATED|g__Staphylococcus.s__Staphylococcus_epidermidis	-0.235083	0.363355
UNINTEGRATED|g__Enterococcus.s__Enterococcus_faecalis	-0.52979	0.13234
UNINTEGRATED|g__Actinomyces.s__Actinomyces_radingae	-1.02363	1.7729
UNINTEGRATED|g__Lactobacillus.s__Lactobacillus_rhamnosus	-1.71625	3.65571
UNINTEGRATED|g__Citrobacter.s__Citrobacter_youngae	-2.83055	-1.72998
UNINTEGRATED|g__Citrobacter.s__Citrobacter_freundii	-2.87451	-1.76334
UNINTEGRATED|g__Streptococcus.s__Streptococcus_agalactiae	-2.88739	-1.71133

## Sheet: D. function_integrated
Supplemental Table 4C. Statistics of Canonical Correspondence Analysis (CCA) of stratified profiles of the functional pathways from contributing taxonomic groups, to characterize the specific pathways and the contributing species
labels	CA1	CA2
1CMET2-PWY: N10-formyl-tetrahydrofolate biosynthesis|g__Bacteroides.s__Bacteroides_thetaiotaomicron	0.506347	-1.48916
1CMET2-PWY: N10-formyl-tetrahydrofolate biosynthesis|g__Citrobacter.s__Citrobacter_freundii	-3.37167	-0.696168
1CMET2-PWY: N10-formyl-tetrahydrofolate biosynthesis|g__Cutibacterium.s__Cutibacterium_avidum	0.218721	-0.0434493
1CMET2-PWY: N10-formyl-tetrahydrofolate biosynthesis|g__Enterobacter.s__Enterobacter_cloacae_complex	0.350141	0.543419
1CMET2-PWY: N10-formyl-tetrahydrofolate biosynthesis|g__Escherichia.s__Escherichia_coli	0.441372	-1.13593
1CMET2-PWY: N10-formyl-tetrahydrofolate biosynthesis|g__Haemophilus.s__Haemophilus_parainfluenzae	0.0706862	0.759753
1CMET2-PWY: N10-formyl-tetrahydrofolate biosynthesis|g__Klebsiella.s__Klebsiella_michiganensis	0.358383	0.0967772
1CMET2-PWY: N10-formyl-tetrahydrofolate biosynthesis|g__Klebsiella.s__Klebsiella_oxytoca	0.33694	0.115183
1CMET2-PWY: N10-formyl-tetrahydrofolate biosynthesis|g__Klebsiella.s__Klebsiella_pneumoniae	0.37198	-0.219423
1CMET2-PWY: N10-formyl-tetrahydrofolate biosynthesis|g__Klebsiella.s__Klebsiella_quasipneumoniae	0.404754	0.0874233
1CMET2-PWY: N10-formyl-tetrahydrofolate biosynthesis|g__Klebsiella.s__Klebsiella_variicola	0.266435	-0.0890984
1CMET2-PWY: N10-formyl-tetrahydrofolate biosynthesis|g__Klebsiella.s__Klebsiella_variicola_CAG_634	0.223901	-0.0275074
1CMET2-PWY: N10-formyl-tetrahydrofolate biosynthesis|g__Lactobacillus.s__Lactobacillus_rhamnosus	-0.563068	3.59474
1CMET2-PWY: N10-formyl-tetrahydrofolate biosynthesis|g__Proteus.s__Proteus_mirabilis	0.236718	1.36555
1CMET2-PWY: N10-formyl-tetrahydrofolate biosynthesis|g__Staphylococcus.s__Staphylococcus_epidermidis	-0.225008	0.694852
1CMET2-PWY: N10-formyl-tetrahydrofolate biosynthesis|g__Staphylococcus.s__Staphylococcus_hominis	0.176232	0.533351
1CMET2-PWY: N10-formyl-tetrahydrofolate biosynthesis|g__Streptococcus.s__Streptococcus_parasanguinis	0.0920245	1.02219
1CMET2-PWY: N10-formyl-tetrahydrofolate biosynthesis|g__Streptococcus.s__Streptococcus_salivarius	0.0988075	0.54825
1CMET2-PWY: N10-formyl-tetrahydrofolate biosynthesis|g__Veillonella.s__Veillonella_parvula	0.149096	0.223868
1CMET2-PWY: N10-formyl-tetrahydrofolate biosynthesis|unclassified	0.246617	0.131634
3-HYDROXYPHENYLACETATE-DEGRADATION-PWY: 4-hydroxyphenylacetate degradation|g__Klebsiella.s__Klebsiella_oxytoca	0.384288	-0.139933
3-HYDROXYPHENYLACETATE-DEGRADATION-PWY: 4-hydroxyphenylacetate degradation|g__Klebsiella.s__Klebsiella_pneumoniae	0.380384	-0.270904
3-HYDROXYPHENYLACETATE-DEGRADATION-PWY: 4-hydroxyphenylacetate degradation|g__Klebsiella.s__Klebsiella_variicola	0.295736	0.0270538
3-HYDROXYPHENYLACETATE-DEGRADATION-PWY: 4-hydroxyphenylacetate degradation|unclassified	0.231458	0.361043
AEROBACTINSYN-PWY: aerobactin biosynthesis|g__Escherichia.s__Escherichia_coli	0.428952	-1.16055
ANAEROFRUCAT-PWY: homolactic fermentation|g__Citrobacter.s__Citrobacter_freundii	-3.32327	-0.681395
ANAEROFRUCAT-PWY: homolactic fermentation|g__Enterobacter.s__Enterobacter_cloacae_complex	0.350162	0.544733
ANAEROFRUCAT-PWY: homolactic fermentation|g__Escherichia.s__Escherichia_coli	0.439659	-1.14243
ANAEROFRUCAT-PWY: homolactic fermentation|g__Klebsiella.s__Klebsiella_michiganensis	0.357234	0.100902
ANAEROFRUCAT-PWY: homolactic fermentation|g__Klebsiella.s__Klebsiella_oxytoca	0.336131	0.12316
ANAEROFRUCAT-PWY: homolactic fermentation|g__Klebsiella.s__Klebsiella_pneumoniae	0.382282	-0.270494
ANAEROFRUCAT-PWY: homolactic fermentation|g__Klebsiella.s__Klebsiella_variicola	0.233562	-0.0230998
ANAEROFRUCAT-PWY: homolactic fermentation|g__Klebsiella.s__Klebsiella_variicola_CAG_634	0.224614	-0.027582
ANAEROFRUCAT-PWY: homolactic fermentation|g__Lactobacillus.s__Lactobacillus_rhamnosus	-0.563726	3.60564
ANAEROFRUCAT-PWY: homolactic fermentation|g__Staphylococcus.s__Staphylococcus_epidermidis	-0.148309	0.8602
ANAEROFRUCAT-PWY: homolactic fermentation|unclassified	0.156521	0.344624
ANAGLYCOLYSIS-PWY: glycolysis III (from glucose)|g__Citrobacter.s__Citrobacter_freundii	-3.32758	-0.683666
ANAGLYCOLYSIS-PWY: glycolysis III (from glucose)|g__Enterobacter.s__Enterobacter_cloacae_complex	0.3497	0.542701
ANAGLYCOLYSIS-PWY: glycolysis III (from glucose)|g__Escherichia.s__Escherichia_coli	0.439704	-1.14048
ANAGLYCOLYSIS-PWY: glycolysis III (from glucose)|g__Haemophilus.s__Haemophilus_parainfluenzae	0.067523	0.76177
ANAGLYCOLYSIS-PWY: glycolysis III (from glucose)|g__Klebsiella.s__Klebsiella_michiganensis	0.357309	0.106312
ANAGLYCOLYSIS-PWY: glycolysis III (from glucose)|g__Klebsiella.s__Klebsiella_oxytoca	0.335439	0.124118
ANAGLYCOLYSIS-PWY: glycolysis III (from glucose)|g__Klebsiella.s__Klebsiella_pneumoniae	0.372353	-0.243749
ANAGLYCOLYSIS-PWY: glycolysis III (from glucose)|g__Klebsiella.s__Klebsiella_variicola	0.298676	-0.0938466
ANAGLYCOLYSIS-PWY: glycolysis III (from glucose)|g__Klebsiella.s__Klebsiella_variicola_CAG_634	0.279553	-0.112028
ANAGLYCOLYSIS-PWY: glycolysis III (from glucose)|g__Lactobacillus.s__Lactobacillus_rhamnosus	-0.563963	3.60415
ANAGLYCOLYSIS-PWY: glycolysis III (from glucose)|g__Proteus.s__Proteus_mirabilis	0.236136	1.36943
ANAGLYCOLYSIS-PWY: glycolysis III (from glucose)|g__Staphylococcus.s__Staphylococcus_epidermidis	-0.183763	0.812442
ANAGLYCOLYSIS-PWY: glycolysis III (from glucose)|g__Staphylococcus.s__Staphylococcus_lugdunensis	0.0151978	0.534348
ANAGLYCOLYSIS-PWY: glycolysis III (from glucose)|g__Streptococcus.s__Streptococcus_agalactiae	-3.34827	-0.594575
ANAGLYCOLYSIS-PWY: glycolysis III (from glucose)|g__Streptococcus.s__Streptococcus_mitis	0.035964	0.968101
ANAGLYCOLYSIS-PWY: glycolysis III (from glucose)|g__Streptococcus.s__Streptococcus_parasanguinis	0.0768068	1.02686
ANAGLYCOLYSIS-PWY: glycolysis III (from glucose)|unclassified	0.162657	0.40831
ARG+POLYAMINE-SYN: superpathway of arginine and polyamine biosynthesis|g__Enterobacter.s__Enterobacter_cloacae_complex	0.349733	0.539048
ARG+POLYAMINE-SYN: superpathway of arginine and polyamine biosynthesis|g__Escherichia.s__Escherichia_coli	0.438312	-1.1248
ARG+POLYAMINE-SYN: superpathway of arginine and polyamine biosynthesis|g__Klebsiella.s__Klebsiella_michiganensis	0.430458	-0.201521
ARG+POLYAMINE-SYN: superpathway of arginine and polyamine biosynthesis|g__Klebsiella.s__Klebsiella_oxytoca	0.332395	0.0439883
ARG+POLYAMINE-SYN: superpathway of arginine and polyamine biosynthesis|g__Klebsiella.s__Klebsiella_pneumoniae	0.373728	-0.240527
ARG+POLYAMINE-SYN: superpathway of arginine and polyamine biosynthesis|g__Klebsiella.s__Klebsiella_variicola	0.272298	-0.0989892
ARG+POLYAMINE-SYN: superpathway of arginine and polyamine biosynthesis|g__Klebsiella.s__Klebsiella_variicola_CAG_634	0.19888	-0.0416476
ARG+POLYAMINE-SYN: superpathway of arginine and polyamine biosynthesis|unclassified	0.234562	0.376511
ARGDEG-PWY: superpathway of L-arginine, putrescine, and 4-aminobutanoate degradation|g__Citrobacter.s__Citrobacter_freundii	-3.31828	-0.677808
ARGDEG-PWY: superpathway of L-arginine, putrescine, and 4-aminobutanoate degradation|g__Escherichia.s__Escherichia_coli	0.39898	-0.83028
ARGDEG-PWY: superpathway of L-arginine, putrescine, and 4-aminobutanoate degradation|g__Klebsiella.s__Klebsiella_oxytoca	0.358322	-0.196837
ARGDEG-PWY: superpathway of L-arginine, putrescine, and 4-aminobutanoate degradation|g__Klebsiella.s__Klebsiella_pneumoniae	0.380861	-0.250651
ARGDEG-PWY: superpathway of L-arginine, putrescine, and 4-aminobutanoate degradation|g__Klebsiella.s__Klebsiella_variicola	0.318127	-0.0446543
ARGDEG-PWY: superpathway of L-arginine, putrescine, and 4-aminobutanoate degradation|unclassified	0.420173	-0.636011
ARGININE-SYN4-PWY: L-ornithine de novo biosynthesis|g__Bacteroides.s__Bacteroides_thetaiotaomicron	0.506293	-1.48868
ARGININE-SYN4-PWY: L-ornithine de novo biosynthesis|g__Citrobacter.s__Citrobacter_freundii	-3.35489	-0.689795
ARGININE-SYN4-PWY: L-ornithine de novo biosynthesis|g__Escherichia.s__Escherichia_coli	0.437248	-1.12066
ARGININE-SYN4-PWY: L-ornithine de novo biosynthesis|g__Klebsiella.s__Klebsiella_oxytoca	0.336034	0.256536
ARGININE-SYN4-PWY: L-ornithine de novo biosynthesis|g__Klebsiella.s__Klebsiella_pneumoniae	0.373034	-0.28886
ARGININE-SYN4-PWY: L-ornithine de novo biosynthesis|g__Klebsiella.s__Klebsiella_variicola	0.366903	-0.377402
ARGININE-SYN4-PWY: L-ornithine de novo biosynthesis|unclassified	0.239962	-0.589762
ARGORNPROST-PWY: arginine, ornithine and proline interconversion|g__Staphylococcus.s__Staphylococcus_epidermidis	-0.136216	0.898593
ARGSYN-PWY: L-arginine biosynthesis I (via L-ornithine)|g__Bifidobacterium.s__Bifidobacterium_breve	0.287161	-0.306361
ARGSYN-PWY: L-arginine biosynthesis I (via L-ornithine)|g__Citrobacter.s__Citrobacter_freundii	-3.31739	-0.684783
ARGSYN-PWY: L-arginine biosynthesis I (via L-ornithine)|g__Cutibacterium.s__Cutibacterium_avidum	0.229339	-0.0667091
ARGSYN-PWY: L-arginine biosynthesis I (via L-ornithine)|g__Enterobacter.s__Enterobacter_cloacae_complex	0.350074	0.542811
ARGSYN-PWY: L-arginine biosynthesis I (via L-ornithine)|g__Escherichia.s__Escherichia_coli	0.438203	-1.12709
ARGSYN-PWY: L-arginine biosynthesis I (via L-ornithine)|g__Klebsiella.s__Klebsiella_michiganensis	0.35648	0.109072
ARGSYN-PWY: L-arginine biosynthesis I (via L-ornithine)|g__Klebsiella.s__Klebsiella_oxytoca	0.35172	0.0652853
ARGSYN-PWY: L-arginine biosynthesis I (via L-ornithine)|g__Klebsiella.s__Klebsiella_pneumoniae	0.366882	-0.206048
ARGSYN-PWY: L-arginine biosynthesis I (via L-ornithine)|g__Klebsiella.s__Klebsiella_quasipneumoniae	0.436852	-0.182835
ARGSYN-PWY: L-arginine biosynthesis I (via L-ornithine)|g__Klebsiella.s__Klebsiella_variicola	0.345927	-0.247575
ARGSYN-PWY: L-arginine biosynthesis I (via L-ornithine)|g__Klebsiella.s__Klebsiella_variicola_CAG_634	0.24609	-0.108315
ARGSYN-PWY: L-arginine biosynthesis I (via L-ornithine)|g__Proteus.s__Proteus_mirabilis	0.237036	1.36319
ARGSYN-PWY: L-arginine biosynthesis I (via L-ornithine)|g__Staphylococcus.s__Staphylococcus_epidermidis	-0.183973	0.780382
ARGSYN-PWY: L-arginine biosynthesis I (via L-ornithine)|g__Streptococcus.s__Streptococcus_salivarius	0.111817	0.567875
ARGSYN-PWY: L-arginine biosynthesis I (via L-ornithine)|g__Streptococcus.s__Streptococcus_salivarius_CAG_79	0.100689	0.406081
ARGSYN-PWY: L-arginine biosynthesis I (via L-ornithine)|unclassified	0.266373	0.00125611
ARGSYNBSUB-PWY: L-arginine biosynthesis II (acetyl cycle)|g__Actinomyces.s__Actinomyces_radingae	-0.430669	1.81117
ARGSYNBSUB-PWY: L-arginine biosynthesis II (acetyl cycle)|g__Bifidobacterium.s__Bifidobacterium_breve	0.286956	-0.305383
ARGSYNBSUB-PWY: L-arginine biosynthesis II (acetyl cycle)|g__Citrobacter.s__Citrobacter_freundii	-3.56618	-0.719181
ARGSYNBSUB-PWY: L-arginine biosynthesis II (acetyl cycle)|g__Cutibacterium.s__Cutibacterium_avidum	0.229156	-0.0650927
ARGSYNBSUB-PWY: L-arginine biosynthesis II (acetyl cycle)|g__Enterobacter.s__Enterobacter_cloacae_complex	0.350804	0.541253
ARGSYNBSUB-PWY: L-arginine biosynthesis II (acetyl cycle)|g__Escherichia.s__Escherichia_coli	0.438634	-1.12729
ARGSYNBSUB-PWY: L-arginine biosynthesis II (acetyl cycle)|g__Klebsiella.s__Klebsiella_michiganensis	0.430291	-0.207453
ARGSYNBSUB-PWY: L-arginine biosynthesis II (acetyl cycle)|g__Klebsiella.s__Klebsiella_oxytoca	0.330361	0.0409551
ARGSYNBSUB-PWY: L-arginine biosynthesis II (acetyl cycle)|g__Klebsiella.s__Klebsiella_pneumoniae	0.366693	-0.202136
ARGSYNBSUB-PWY: L-arginine biosynthesis II (acetyl cycle)|g__Klebsiella.s__Klebsiella_quasipneumoniae	0.43844	-0.0847637
ARGSYNBSUB-PWY: L-arginine biosynthesis II (acetyl cycle)|g__Klebsiella.s__Klebsiella_variicola	0.30003	-0.109616
ARGSYNBSUB-PWY: L-arginine biosynthesis II (acetyl cycle)|g__Klebsiella.s__Klebsiella_variicola_CAG_634	0.2006	-0.0410892
ARGSYNBSUB-PWY: L-arginine biosynthesis II (acetyl cycle)|g__Proteus.s__Proteus_mirabilis	0.236933	1.36356
ARGSYNBSUB-PWY: L-arginine biosynthesis II (acetyl cycle)|g__Staphylococcus.s__Staphylococcus_epidermidis	-0.194293	0.797481
ARGSYNBSUB-PWY: L-arginine biosynthesis II (acetyl cycle)|g__Streptococcus.s__Streptococcus_salivarius	0.104736	0.549821
ARGSYNBSUB-PWY: L-arginine biosynthesis II (acetyl cycle)|g__Streptococcus.s__Streptococcus_salivarius_CAG_79	0.0825849	0.478254
ARGSYNBSUB-PWY: L-arginine biosynthesis II (acetyl cycle)|unclassified	0.224955	0.293614
ARO-PWY: chorismate biosynthesis I|g__Citrobacter.s__Citrobacter_freundii	-3.34495	-0.689077
ARO-PWY: chorismate biosynthesis I|g__Clostridium.s__Clostridium_perfringens	0.128	0.670972
ARO-PWY: chorismate biosynthesis I|g__Enterobacter.s__Enterobacter_cloacae_complex	0.349704	0.55348
ARO-PWY: chorismate biosynthesis I|g__Enterococcus.s__Enterococcus_faecalis	-0.498094	0.588738
ARO-PWY: chorismate biosynthesis I|g__Escherichia.s__Escherichia_coli	0.439615	-1.09343
ARO-PWY: chorismate biosynthesis I|g__Haemophilus.s__Haemophilus_parainfluenzae	0.0557325	0.735471
ARO-PWY: chorismate biosynthesis I|g__Klebsiella.s__Klebsiella_michiganensis	0.356409	0.108503
ARO-PWY: chorismate biosynthesis I|g__Klebsiella.s__Klebsiella_oxytoca	0.343251	0.0970966
ARO-PWY: chorismate biosynthesis I|g__Klebsiella.s__Klebsiella_pneumoniae	0.369466	-0.222838
ARO-PWY: chorismate biosynthesis I|g__Klebsiella.s__Klebsiella_variicola	0.274605	-0.102525
ARO-PWY: chorismate biosynthesis I|g__Klebsiella.s__Klebsiella_variicola_CAG_634	0.245009	-0.0760139
ARO-PWY: chorismate biosynthesis I|g__Proteus.s__Proteus_mirabilis	0.22989	1.40829
ARO-PWY: chorismate biosynthesis I|g__Staphylococcus.s__Staphylococcus_epidermidis	-0.129659	0.845363
ARO-PWY: chorismate biosynthesis I|g__Staphylococcus.s__Staphylococcus_hominis	0.195151	0.438607
ARO-PWY: chorismate biosynthesis I|g__Streptococcus.s__Streptococcus_agalactiae	-3.28438	-0.558894
ARO-PWY: chorismate biosynthesis I|g__Streptococcus.s__Streptococcus_parasanguinis	0.0949441	1.05072
ARO-PWY: chorismate biosynthesis I|g__Streptococcus.s__Streptococcus_salivarius	0.160518	0.692423
ARO-PWY: chorismate biosynthesis I|g__Streptococcus.s__Streptococcus_salivarius_CAG_79	0.0305516	0.428218
ARO-PWY: chorismate biosynthesis I|unclassified	0.184744	0.235006
ASPASN-PWY: superpathway of L-aspartate and L-asparagine biosynthesis|g__Citrobacter.s__Citrobacter_freundii	-3.33376	-0.686116
ASPASN-PWY: superpathway of L-aspartate and L-asparagine biosynthesis|g__Citrobacter.s__Citrobacter_youngae	-3.68404	-0.799343
ASPASN-PWY: superpathway of L-aspartate and L-asparagine biosynthesis|g__Clostridium.s__Clostridium_perfringens	0.120184	0.67022
ASPASN-PWY: superpathway of L-aspartate and L-asparagine biosynthesis|g__Enterobacter.s__Enterobacter_cloacae_complex	0.350031	0.545802
ASPASN-PWY: superpathway of L-aspartate and L-asparagine biosynthesis|g__Escherichia.s__Escherichia_coli	0.439569	-1.12652
ASPASN-PWY: superpathway of L-aspartate and L-asparagine biosynthesis|g__Haemophilus.s__Haemophilus_parainfluenzae	0.0679305	0.756661
ASPASN-PWY: superpathway of L-aspartate and L-asparagine biosynthesis|g__Klebsiella.s__Klebsiella_michiganensis	0.356686	0.112287
ASPASN-PWY: superpathway of L-aspartate and L-asparagine biosynthesis|g__Klebsiella.s__Klebsiella_oxytoca	0.345154	0.0924327
ASPASN-PWY: superpathway of L-aspartate and L-asparagine biosynthesis|g__Klebsiella.s__Klebsiella_pneumoniae	0.371537	-0.248052
ASPASN-PWY: superpathway of L-aspartate and L-asparagine biosynthesis|g__Klebsiella.s__Klebsiella_quasipneumoniae	0.387096	-0.186118
ASPASN-PWY: superpathway of L-aspartate and L-asparagine biosynthesis|g__Klebsiella.s__Klebsiella_variicola	0.34834	-0.267943
ASPASN-PWY: superpathway of L-aspartate and L-asparagine biosynthesis|g__Klebsiella.s__Klebsiella_variicola_CAG_634	0.311557	-0.233568
ASPASN-PWY: superpathway of L-aspartate and L-asparagine biosynthesis|g__Proteus.s__Proteus_mirabilis	0.237567	1.36054
ASPASN-PWY: superpathway of L-aspartate and L-asparagine biosynthesis|g__Staphylococcus.s__Staphylococcus_epidermidis	0.317461	-0.615308
ASPASN-PWY: superpathway of L-aspartate and L-asparagine biosynthesis|g__Streptococcus.s__Streptococcus_agalactiae	-3.38647	-0.61701
ASPASN-PWY: superpathway of L-aspartate and L-asparagine biosynthesis|g__Streptococcus.s__Streptococcus_mitis	-0.0024489	1.10388
ASPASN-PWY: superpathway of L-aspartate and L-asparagine biosynthesis|unclassified	0.0288806	-0.313183
AST-PWY: L-arginine degradation II (AST pathway)|g__Citrobacter.s__Citrobacter_freundii	-3.58461	-0.726425
AST-PWY: L-arginine degradation II (AST pathway)|g__Enterobacter.s__Enterobacter_cloacae_complex	0.346297	0.593494
AST-PWY: L-arginine degradation II (AST pathway)|g__Escherichia.s__Escherichia_coli	0.393121	-1.07718
AST-PWY: L-arginine degradation II (AST pathway)|g__Klebsiella.s__Klebsiella_michiganensis	0.358154	0.0974775
AST-PWY: L-arginine degradation II (AST pathway)|g__Klebsiella.s__Klebsiella_oxytoca	0.346498	0.111206
AST-PWY: L-arginine degradation II (AST pathway)|g__Klebsiella.s__Klebsiella_pneumoniae	0.369167	-0.27086
AST-PWY: L-arginine degradation II (AST pathway)|g__Klebsiella.s__Klebsiella_variicola	0.239829	-0.0196826
AST-PWY: L-arginine degradation II (AST pathway)|g__Klebsiella.s__Klebsiella_variicola_CAG_634	0.263478	-0.0669838
AST-PWY: L-arginine degradation II (AST pathway)|unclassified	0.344731	-0.335533
BIOTIN-BIOSYNTHESIS-PWY: biotin biosynthesis I|g__Citrobacter.s__Citrobacter_freundii	-3.33991	-0.685481
BIOTIN-BIOSYNTHESIS-PWY: biotin biosynthesis I|g__Enterobacter.s__Enterobacter_cloacae_complex	0.349959	0.550623
BIOTIN-BIOSYNTHESIS-PWY: biotin biosynthesis I|g__Escherichia.s__Escherichia_coli	0.438339	-1.11656
BIOTIN-BIOSYNTHESIS-PWY: biotin biosynthesis I|g__Klebsiella.s__Klebsiella_michiganensis	0.360651	0.0866654
BIOTIN-BIOSYNTHESIS-PWY: biotin biosynthesis I|g__Klebsiella.s__Klebsiella_oxytoca	0.355039	0.00752235
BIOTIN-BIOSYNTHESIS-PWY: biotin biosynthesis I|g__Klebsiella.s__Klebsiella_pneumoniae	0.377734	-0.190767
BIOTIN-BIOSYNTHESIS-PWY: biotin biosynthesis I|g__Klebsiella.s__Klebsiella_variicola	0.231665	-0.0231631
BIOTIN-BIOSYNTHESIS-PWY: biotin biosynthesis I|g__Proteus.s__Proteus_mirabilis	0.238184	1.3567
BRANCHED-CHAIN-AA-SYN-PWY: superpathway of branched amino acid biosynthesis|g__Bacteroides.s__Bacteroides_thetaiotaomicron	0.506377	-1.48944
BRANCHED-CHAIN-AA-SYN-PWY: superpathway of branched amino acid biosynthesis|g__Bifidobacterium.s__Bifidobacterium_breve	0.285333	-0.295895
BRANCHED-CHAIN-AA-SYN-PWY: superpathway of branched amino acid biosynthesis|g__Citrobacter.s__Citrobacter_freundii	-3.31403	-0.68153
BRANCHED-CHAIN-AA-SYN-PWY: superpathway of branched amino acid biosynthesis|g__Cutibacterium.s__Cutibacterium_avidum	0.228038	-0.0637888
BRANCHED-CHAIN-AA-SYN-PWY: superpathway of branched amino acid biosynthesis|g__Enterobacter.s__Enterobacter_cloacae_complex	0.350083	0.541815
BRANCHED-CHAIN-AA-SYN-PWY: superpathway of branched amino acid biosynthesis|g__Escherichia.s__Escherichia_coli	0.394424	-1.12892
BRANCHED-CHAIN-AA-SYN-PWY: superpathway of branched amino acid biosynthesis|g__Haemophilus.s__Haemophilus_parainfluenzae	0.0508734	0.789164
BRANCHED-CHAIN-AA-SYN-PWY: superpathway of branched amino acid biosynthesis|g__Klebsiella.s__Klebsiella_michiganensis	0.355427	0.116913
BRANCHED-CHAIN-AA-SYN-PWY: superpathway of branched amino acid biosynthesis|g__Klebsiella.s__Klebsiella_oxytoca	0.364816	-0.216011
BRANCHED-CHAIN-AA-SYN-PWY: superpathway of branched amino acid biosynthesis|g__Klebsiella.s__Klebsiella_pneumoniae	0.374428	-0.267871
BRANCHED-CHAIN-AA-SYN-PWY: superpathway of branched amino acid biosynthesis|g__Klebsiella.s__Klebsiella_quasipneumoniae	0.393891	-0.0911714
BRANCHED-CHAIN-AA-SYN-PWY: superpathway of branched amino acid biosynthesis|g__Klebsiella.s__Klebsiella_variicola	0.190453	-0.0231168
BRANCHED-CHAIN-AA-SYN-PWY: superpathway of branched amino acid biosynthesis|g__Proteus.s__Proteus_mirabilis	0.239161	1.34857
BRANCHED-CHAIN-AA-SYN-PWY: superpathway of branched amino acid biosynthesis|g__Staphylococcus.s__Staphylococcus_epidermidis	-0.194424	0.833329
BRANCHED-CHAIN-AA-SYN-PWY: superpathway of branched amino acid biosynthesis|g__Staphylococcus.s__Staphylococcus_hominis	0.165341	0.558876
BRANCHED-CHAIN-AA-SYN-PWY: superpathway of branched amino acid biosynthesis|g__Streptococcus.s__Streptococcus_mitis	0.0260968	0.971848
BRANCHED-CHAIN-AA-SYN-PWY: superpathway of branched amino acid biosynthesis|g__Streptococcus.s__Streptococcus_parasanguinis	0.0756875	1.03097
BRANCHED-CHAIN-AA-SYN-PWY: superpathway of branched amino acid biosynthesis|g__Streptococcus.s__Streptococcus_salivarius_CAG_79	0.145976	0.676652
BRANCHED-CHAIN-AA-SYN-PWY: superpathway of branched amino acid biosynthesis|g__Veillonella.s__Veillonella_dispar	0.191273	-0.104949
BRANCHED-CHAIN-AA-SYN-PWY: superpathway of branched amino acid biosynthesis|g__Veillonella.s__Veillonella_parvula	0.174142	0.115862
BRANCHED-CHAIN-AA-SYN-PWY: superpathway of branched amino acid biosynthesis|unclassified	0.241821	0.108949
CALVIN-PWY: Calvin-Benson-Bassham cycle|g__Citrobacter.s__Citrobacter_freundii	-3.32125	-0.676213
CALVIN-PWY: Calvin-Benson-Bassham cycle|g__Citrobacter.s__Citrobacter_youngae	-3.55731	-0.71356
CALVIN-PWY: Calvin-Benson-Bassham cycle|g__Enterobacter.s__Enterobacter_cloacae_complex	0.350337	0.544004
CALVIN-PWY: Calvin-Benson-Bassham cycle|g__Escherichia.s__Escherichia_coli	0.439984	-1.12927
CALVIN-PWY: Calvin-Benson-Bassham cycle|g__Haemophilus.s__Haemophilus_parainfluenzae	0.0689055	0.761218
CALVIN-PWY: Calvin-Benson-Bassham cycle|g__Klebsiella.s__Klebsiella_michiganensis	0.357094	0.104631
CALVIN-PWY: Calvin-Benson-Bassham cycle|g__Klebsiella.s__Klebsiella_oxytoca	0.334113	0.131435
CALVIN-PWY: Calvin-Benson-Bassham cycle|g__Klebsiella.s__Klebsiella_pneumoniae	0.372748	-0.236438
CALVIN-PWY: Calvin-Benson-Bassham cycle|g__Klebsiella.s__Klebsiella_quasipneumoniae	0.410697	-0.123426
CALVIN-PWY: Calvin-Benson-Bassham cycle|g__Klebsiella.s__Klebsiella_variicola	0.335547	-0.127516
CALVIN-PWY: Calvin-Benson-Bassham cycle|g__Klebsiella.s__Klebsiella_variicola_CAG_634	0.286654	-0.139717
CALVIN-PWY: Calvin-Benson-Bassham cycle|g__Proteus.s__Proteus_mirabilis	0.233261	1.38715
CALVIN-PWY: Calvin-Benson-Bassham cycle|g__Staphylococcus.s__Staphylococcus_epidermidis	-0.203271	0.838264
CALVIN-PWY: Calvin-Benson-Bassham cycle|g__Staphylococcus.s__Staphylococcus_hominis	0.173966	0.547481
CALVIN-PWY: Calvin-Benson-Bassham cycle|g__Streptococcus.s__Streptococcus_agalactiae	-3.33442	-0.588765
CALVIN-PWY: Calvin-Benson-Bassham cycle|unclassified	0.171984	-0.250198
CATECHOL-ORTHO-CLEAVAGE-PWY: catechol degradation to &beta;-ketoadipate|g__Escherichia.s__Escherichia_coli	0.457071	-0.808897
CATECHOL-ORTHO-CLEAVAGE-PWY: catechol degradation to &beta;-ketoadipate|g__Klebsiella.s__Klebsiella_oxytoca	0.397562	-0.165287
CATECHOL-ORTHO-CLEAVAGE-PWY: catechol degradation to &beta;-ketoadipate|g__Klebsiella.s__Klebsiella_pneumoniae	0.381425	-0.262462
CATECHOL-ORTHO-CLEAVAGE-PWY: catechol degradation to &beta;-ketoadipate|g__Klebsiella.s__Klebsiella_variicola	0.0857448	-0.102386
CATECHOL-ORTHO-CLEAVAGE-PWY: catechol degradation to &beta;-ketoadipate|unclassified	0.288672	0.269497
CITRULBIO-PWY: L-citrulline biosynthesis|g__Citrobacter.s__Citrobacter_freundii	-3.35686	-0.68509
CITRULBIO-PWY: L-citrulline biosynthesis|g__Escherichia.s__Escherichia_coli	0.437237	-1.12073
CITRULBIO-PWY: L-citrulline biosynthesis|g__Klebsiella.s__Klebsiella_oxytoca	0.359432	0.190046
CITRULBIO-PWY: L-citrulline biosynthesis|g__Klebsiella.s__Klebsiella_pneumoniae	0.369242	-0.260732
CITRULBIO-PWY: L-citrulline biosynthesis|g__Klebsiella.s__Klebsiella_variicola	0.327021	-0.127853
CITRULBIO-PWY: L-citrulline biosynthesis|unclassified	0.276329	-0.555137
COA-PWY-1: coenzyme A biosynthesis II (mammalian)|g__Actinomyces.s__Actinomyces_radingae	-0.428678	1.79584
COA-PWY-1: coenzyme A biosynthesis II (mammalian)|g__Bacteroides.s__Bacteroides_thetaiotaomicron	0.506455	-1.49037
COA-PWY-1: coenzyme A biosynthesis II (mammalian)|g__Bifidobacterium.s__Bifidobacterium_breve	0.283981	-0.288829
COA-PWY-1: coenzyme A biosynthesis II (mammalian)|g__Citrobacter.s__Citrobacter_freundii	-3.56345	-0.715857
COA-PWY-1: coenzyme A biosynthesis II (mammalian)|g__Citrobacter.s__Citrobacter_youngae	-3.54657	-0.70719
COA-PWY-1: coenzyme A biosynthesis II (mammalian)|g__Clostridium.s__Clostridium_perfringens	0.125177	0.674309
COA-PWY-1: coenzyme A biosynthesis II (mammalian)|g__Cutibacterium.s__Cutibacterium_avidum	0.229167	-0.059119
COA-PWY-1: coenzyme A biosynthesis II (mammalian)|g__Enterobacter.s__Enterobacter_cloacae_complex	0.349591	0.548096
COA-PWY-1: coenzyme A biosynthesis II (mammalian)|g__Enterococcus.s__Enterococcus_faecalis	-0.436545	0.54652
COA-PWY-1: coenzyme A biosynthesis II (mammalian)|g__Escherichia.s__Escherichia_coli	0.389287	-1.09536
COA-PWY-1: coenzyme A biosynthesis II (mammalian)|g__Haemophilus.s__Haemophilus_parainfluenzae	0.0734585	0.760808
COA-PWY-1: coenzyme A biosynthesis II (mammalian)|g__Klebsiella.s__Klebsiella_michiganensis	0.353412	0.122356
COA-PWY-1: coenzyme A biosynthesis II (mammalian)|g__Klebsiella.s__Klebsiella_oxytoca	0.382616	-0.144865
COA-PWY-1: coenzyme A biosynthesis II (mammalian)|g__Klebsiella.s__Klebsiella_pneumoniae	0.37114	-0.234446
COA-PWY-1: coenzyme A biosynthesis II (mammalian)|g__Klebsiella.s__Klebsiella_quasipneumoniae	0.435601	-0.0433015
COA-PWY-1: coenzyme A biosynthesis II (mammalian)|g__Klebsiella.s__Klebsiella_variicola	0.153627	-0.0625699
COA-PWY-1: coenzyme A biosynthesis II (mammalian)|g__Lactobacillus.s__Lactobacillus_rhamnosus	-0.563031	3.59239
COA-PWY-1: coenzyme A biosynthesis II (mammalian)|g__Proteus.s__Proteus_mirabilis	0.233373	1.38552
COA-PWY-1: coenzyme A biosynthesis II (mammalian)|g__Staphylococcus.s__Staphylococcus_epidermidis	-0.177943	0.880182
COA-PWY-1: coenzyme A biosynthesis II (mammalian)|g__Staphylococcus.s__Staphylococcus_hominis	0.171134	0.529056
COA-PWY-1: coenzyme A biosynthesis II (mammalian)|g__Staphylococcus.s__Staphylococcus_lugdunensis	0.0129439	0.545566
COA-PWY-1: coenzyme A biosynthesis II (mammalian)|g__Streptococcus.s__Streptococcus_agalactiae	-3.28828	-0.559724
COA-PWY-1: coenzyme A biosynthesis II (mammalian)|g__Streptococcus.s__Streptococcus_parasanguinis	0.0759801	1.03299
COA-PWY-1: coenzyme A biosynthesis II (mammalian)|g__Streptococcus.s__Streptococcus_salivarius	0.0985902	0.527753
COA-PWY-1: coenzyme A biosynthesis II (mammalian)|g__Streptococcus.s__Streptococcus_salivarius_CAG_79	0.0932204	0.531867
COA-PWY-1: coenzyme A biosynthesis II (mammalian)|g__Veillonella.s__Veillonella_dispar	0.160295	-0.0998414
COA-PWY-1: coenzyme A biosynthesis II (mammalian)|g__Veillonella.s__Veillonella_infantium	0.203949	-0.0895612
COA-PWY-1: coenzyme A biosynthesis II (mammalian)|g__Veillonella.s__Veillonella_parvula	0.130951	0.195593
COA-PWY-1: coenzyme A biosynthesis II (mammalian)|unclassified	0.162783	0.143261
COA-PWY: coenzyme A biosynthesis I|g__Actinomyces.s__Actinomyces_radingae	-0.427989	1.7904
COA-PWY: coenzyme A biosynthesis I|g__Bacteroides.s__Bacteroides_thetaiotaomicron	0.506456	-1.49039
COA-PWY: coenzyme A biosynthesis I|g__Citrobacter.s__Citrobacter_freundii	-3.5676	-0.719023
COA-PWY: coenzyme A biosynthesis I|g__Citrobacter.s__Citrobacter_youngae	-3.54281	-0.704646
COA-PWY: coenzyme A biosynthesis I|g__Clostridium.s__Clostridium_perfringens	0.124819	0.675165
COA-PWY: coenzyme A biosynthesis I|g__Cutibacterium.s__Cutibacterium_avidum	0.228547	-0.0544692
COA-PWY: coenzyme A biosynthesis I|g__Enterobacter.s__Enterobacter_cloacae_complex	0.349438	0.546671
COA-PWY: coenzyme A biosynthesis I|g__Enterococcus.s__Enterococcus_faecalis	-0.454202	0.525421
COA-PWY: coenzyme A biosynthesis I|g__Escherichia.s__Escherichia_coli	0.393525	-1.08291
COA-PWY: coenzyme A biosynthesis I|g__Haemophilus.s__Haemophilus_parainfluenzae	0.0721008	0.759919
COA-PWY: coenzyme A biosynthesis I|g__Klebsiella.s__Klebsiella_michiganensis	0.352921	0.132236
COA-PWY: coenzyme A biosynthesis I|g__Klebsiella.s__Klebsiella_oxytoca	0.389625	-0.196869
COA-PWY: coenzyme A biosynthesis I|g__Klebsiella.s__Klebsiella_pneumoniae	0.370966	-0.235125
COA-PWY: coenzyme A biosynthesis I|g__Klebsiella.s__Klebsiella_quasipneumoniae	0.435396	-0.0514806
COA-PWY: coenzyme A biosynthesis I|g__Klebsiella.s__Klebsiella_variicola	0.178619	-0.059811
COA-PWY: coenzyme A biosynthesis I|g__Klebsiella.s__Klebsiella_variicola_CAG_634	0.0963633	-0.12199
COA-PWY: coenzyme A biosynthesis I|g__Lactobacillus.s__Lactobacillus_rhamnosus	-0.562986	3.59739
COA-PWY: coenzyme A biosynthesis I|g__Proteus.s__Proteus_mirabilis	0.238592	1.35242
COA-PWY: coenzyme A biosynthesis I|g__Staphylococcus.s__Staphylococcus_epidermidis	-0.174201	0.866191
COA-PWY: coenzyme A biosynthesis I|g__Staphylococcus.s__Staphylococcus_hominis	0.170984	0.530111
COA-PWY: coenzyme A biosynthesis I|g__Staphylococcus.s__Staphylococcus_lugdunensis	0.00832027	0.549762
COA-PWY: coenzyme A biosynthesis I|g__Streptococcus.s__Streptococcus_agalactiae	-3.29073	-0.561343
COA-PWY: coenzyme A biosynthesis I|g__Streptococcus.s__Streptococcus_parasanguinis	0.0862219	1.02786
COA-PWY: coenzyme A biosynthesis I|g__Streptococcus.s__Streptococcus_salivarius	0.0968133	0.534906
COA-PWY: coenzyme A biosynthesis I|g__Streptococcus.s__Streptococcus_salivarius_CAG_79	0.118313	0.612798
COA-PWY: coenzyme A biosynthesis I|g__Veillonella.s__Veillonella_dispar	0.172662	-0.105792
COA-PWY: coenzyme A biosynthesis I|g__Veillonella.s__Veillonella_infantium	0.197255	-0.0862168
COA-PWY: coenzyme A biosynthesis I|g__Veillonella.s__Veillonella_parvula	0.129335	0.199275
COA-PWY: coenzyme A biosynthesis I|unclassified	0.268479	0.00290281
COBALSYN-PWY: adenosylcobalamin salvage from cobinamide I|g__Citrobacter.s__Citrobacter_freundii	-3.32642	-0.68887
COBALSYN-PWY: adenosylcobalamin salvage from cobinamide I|g__Clostridium.s__Clostridium_perfringens	0.131094	0.667076
COBALSYN-PWY: adenosylcobalamin salvage from cobinamide I|g__Escherichia.s__Escherichia_coli	0.440235	-1.09875
COBALSYN-PWY: adenosylcobalamin salvage from cobinamide I|g__Klebsiella.s__Klebsiella_michiganensis	0.358695	0.0943674
COBALSYN-PWY: adenosylcobalamin salvage from cobinamide I|g__Klebsiella.s__Klebsiella_pneumoniae	0.376489	-0.26537
COBALSYN-PWY: adenosylcobalamin salvage from cobinamide I|g__Klebsiella.s__Klebsiella_variicola	0.300574	-0.0784516
COBALSYN-PWY: adenosylcobalamin salvage from cobinamide I|unclassified	0.279059	-0.24058
COLANSYN-PWY: colanic acid building blocks biosynthesis|g__Enterobacter.s__Enterobacter_cloacae_complex	0.347569	0.566847
COLANSYN-PWY: colanic acid building blocks biosynthesis|g__Escherichia.s__Escherichia_coli	0.43877	-1.13367
COLANSYN-PWY: colanic acid building blocks biosynthesis|g__Klebsiella.s__Klebsiella_pneumoniae	0.394063	-0.282522
COLANSYN-PWY: colanic acid building blocks biosynthesis|unclassified	0.382064	-0.722809
COMPLETE-ARO-PWY: superpathway of aromatic amino acid biosynthesis|g__Enterobacter.s__Enterobacter_cloacae_complex	0.349681	0.553528
COMPLETE-ARO-PWY: superpathway of aromatic amino acid biosynthesis|g__Escherichia.s__Escherichia_coli	0.440235	-1.14749
COMPLETE-ARO-PWY: superpathway of aromatic amino acid biosynthesis|g__Haemophilus.s__Haemophilus_parainfluenzae	0.0550657	0.735353
COMPLETE-ARO-PWY: superpathway of aromatic amino acid biosynthesis|g__Klebsiella.s__Klebsiella_michiganensis	0.3564	0.107266
COMPLETE-ARO-PWY: superpathway of aromatic amino acid biosynthesis|g__Klebsiella.s__Klebsiella_pneumoniae	0.368979	-0.21916
COMPLETE-ARO-PWY: superpathway of aromatic amino acid biosynthesis|g__Klebsiella.s__Klebsiella_variicola	0.256578	-0.0764399
COMPLETE-ARO-PWY: superpathway of aromatic amino acid biosynthesis|g__Klebsiella.s__Klebsiella_variicola_CAG_634	0.209298	-0.036762
COMPLETE-ARO-PWY: superpathway of aromatic amino acid biosynthesis|g__Proteus.s__Proteus_mirabilis	0.230091	1.40704
COMPLETE-ARO-PWY: superpathway of aromatic amino acid biosynthesis|g__Staphylococcus.s__Staphylococcus_epidermidis	-0.130116	0.845529
COMPLETE-ARO-PWY: superpathway of aromatic amino acid biosynthesis|g__Staphylococcus.s__Staphylococcus_hominis	0.195305	0.437786
COMPLETE-ARO-PWY: superpathway of aromatic amino acid biosynthesis|g__Streptococcus.s__Streptococcus_agalactiae	-3.11515	-0.473337
COMPLETE-ARO-PWY: superpathway of aromatic amino acid biosynthesis|g__Streptococcus.s__Streptococcus_parasanguinis	0.0948828	1.05048
COMPLETE-ARO-PWY: superpathway of aromatic amino acid biosynthesis|g__Streptococcus.s__Streptococcus_salivarius	0.160553	0.692304
COMPLETE-ARO-PWY: superpathway of aromatic amino acid biosynthesis|g__Streptococcus.s__Streptococcus_salivarius_CAG_79	0.0306495	0.428449
COMPLETE-ARO-PWY: superpathway of aromatic amino acid biosynthesis|unclassified	0.121497	0.490291
CRNFORCAT-PWY: creatinine degradation I|g__Klebsiella.s__Klebsiella_pneumoniae	0.306391	0.126197
CRNFORCAT-PWY: creatinine degradation I|g__Klebsiella.s__Klebsiella_variicola	0.4018	0.0898815
DAPLYSINESYN-PWY: L-lysine biosynthesis I|g__Citrobacter.s__Citrobacter_freundii	-3.3417	-0.686164
DAPLYSINESYN-PWY: L-lysine biosynthesis I|g__Cutibacterium.s__Cutibacterium_avidum	0.229822	-0.0695393
DAPLYSINESYN-PWY: L-lysine biosynthesis I|g__Enterobacter.s__Enterobacter_cloacae_complex	0.349522	0.547263
DAPLYSINESYN-PWY: L-lysine biosynthesis I|g__Escherichia.s__Escherichia_coli	0.439333	-1.13888
DAPLYSINESYN-PWY: L-lysine biosynthesis I|g__Haemophilus.s__Haemophilus_parainfluenzae	0.0714652	0.757915
DAPLYSINESYN-PWY: L-lysine biosynthesis I|g__Klebsiella.s__Klebsiella_michiganensis	0.360414	0.0679434
DAPLYSINESYN-PWY: L-lysine biosynthesis I|g__Klebsiella.s__Klebsiella_oxytoca	0.340701	0.111964
DAPLYSINESYN-PWY: L-lysine biosynthesis I|g__Klebsiella.s__Klebsiella_pneumoniae	0.376834	-0.186726
DAPLYSINESYN-PWY: L-lysine biosynthesis I|g__Klebsiella.s__Klebsiella_quasipneumoniae	0.417954	-0.0479627
DAPLYSINESYN-PWY: L-lysine biosynthesis I|g__Klebsiella.s__Klebsiella_variicola	0.253701	-0.0613714
DAPLYSINESYN-PWY: L-lysine biosynthesis I|g__Klebsiella.s__Klebsiella_variicola_CAG_634	0.238773	-0.0717772
DAPLYSINESYN-PWY: L-lysine biosynthesis I|g__Proteus.s__Proteus_mirabilis	0.235957	1.37062
DAPLYSINESYN-PWY: L-lysine biosynthesis I|unclassified	0.273331	0.0733167
DENOVOPURINE2-PWY: superpathway of purine nucleotides de novo biosynthesis II|g__Clostridium.s__Clostridium_perfringens	0.124262	0.674386
DENOVOPURINE2-PWY: superpathway of purine nucleotides de novo biosynthesis II|g__Enterobacter.s__Enterobacter_cloacae_complex	0.40032	0.234637
DENOVOPURINE2-PWY: superpathway of purine nucleotides de novo biosynthesis II|g__Escherichia.s__Escherichia_coli	0.436788	-1.12131
DENOVOPURINE2-PWY: superpathway of purine nucleotides de novo biosynthesis II|g__Haemophilus.s__Haemophilus_parainfluenzae	0.0433052	0.740897
DENOVOPURINE2-PWY: superpathway of purine nucleotides de novo biosynthesis II|g__Klebsiella.s__Klebsiella_oxytoca	0.354464	-0.108106
DENOVOPURINE2-PWY: superpathway of purine nucleotides de novo biosynthesis II|g__Klebsiella.s__Klebsiella_pneumoniae	0.378436	-0.207937
DENOVOPURINE2-PWY: superpathway of purine nucleotides de novo biosynthesis II|g__Lactobacillus.s__Lactobacillus_rhamnosus	-0.563446	3.59872
DENOVOPURINE2-PWY: superpathway of purine nucleotides de novo biosynthesis II|g__Proteus.s__Proteus_mirabilis	0.237257	1.3623
DENOVOPURINE2-PWY: superpathway of purine nucleotides de novo biosynthesis II|g__Staphylococcus.s__Staphylococcus_epidermidis	-0.149002	0.847772
DENOVOPURINE2-PWY: superpathway of purine nucleotides de novo biosynthesis II|g__Streptococcus.s__Streptococcus_agalactiae	-3.13753	-0.490093
DENOVOPURINE2-PWY: superpathway of purine nucleotides de novo biosynthesis II|g__Streptococcus.s__Streptococcus_salivarius	0.100558	0.534266
DENOVOPURINE2-PWY: superpathway of purine nucleotides de novo biosynthesis II|unclassified	0.153377	0.386846
DTDPRHAMSYN-PWY: dTDP-L-rhamnose biosynthesis I|g__Bacteroides.s__Bacteroides_thetaiotaomicron	0.506428	-1.49011
DTDPRHAMSYN-PWY: dTDP-L-rhamnose biosynthesis I|g__Bifidobacterium.s__Bifidobacterium_breve	0.287816	-0.310585
DTDPRHAMSYN-PWY: dTDP-L-rhamnose biosynthesis I|g__Citrobacter.s__Citrobacter_freundii	-3.55373	-0.711554
DTDPRHAMSYN-PWY: dTDP-L-rhamnose biosynthesis I|g__Clostridium.s__Clostridium_perfringens	0.129216	0.700126
DTDPRHAMSYN-PWY: dTDP-L-rhamnose biosynthesis I|g__Enterobacter.s__Enterobacter_cloacae_complex	0.365651	0.456985
DTDPRHAMSYN-PWY: dTDP-L-rhamnose biosynthesis I|g__Enterococcus.s__Enterococcus_faecalis	-0.506114	0.550189
DTDPRHAMSYN-PWY: dTDP-L-rhamnose biosynthesis I|g__Escherichia.s__Escherichia_coli	0.446203	-1.06761
DTDPRHAMSYN-PWY: dTDP-L-rhamnose biosynthesis I|g__Klebsiella.s__Klebsiella_michiganensis	0.334615	0.294573
DTDPRHAMSYN-PWY: dTDP-L-rhamnose biosynthesis I|g__Klebsiella.s__Klebsiella_oxytoca	0.35208	0.220226
DTDPRHAMSYN-PWY: dTDP-L-rhamnose biosynthesis I|g__Klebsiella.s__Klebsiella_pneumoniae	0.373832	-0.211517
DTDPRHAMSYN-PWY: dTDP-L-rhamnose biosynthesis I|g__Klebsiella.s__Klebsiella_quasipneumoniae	0.372792	-0.219307
DTDPRHAMSYN-PWY: dTDP-L-rhamnose biosynthesis I|g__Klebsiella.s__Klebsiella_variicola	0.370945	-0.177037
DTDPRHAMSYN-PWY: dTDP-L-rhamnose biosynthesis I|g__Streptococcus.s__Streptococcus_agalactiae	-3.32566	-0.580834
DTDPRHAMSYN-PWY: dTDP-L-rhamnose biosynthesis I|g__Streptococcus.s__Streptococcus_parasanguinis	0.079595	1.06017
DTDPRHAMSYN-PWY: dTDP-L-rhamnose biosynthesis I|g__Streptococcus.s__Streptococcus_salivarius	0.107866	0.664432
DTDPRHAMSYN-PWY: dTDP-L-rhamnose biosynthesis I|unclassified	0.329328	-0.260939
ECASYN-PWY: enterobacterial common antigen biosynthesis|g__Citrobacter.s__Citrobacter_freundii	-3.33818	-0.684215
ECASYN-PWY: enterobacterial common antigen biosynthesis|g__Enterobacter.s__Enterobacter_cloacae_complex	0.347134	0.566759
ECASYN-PWY: enterobacterial common antigen biosynthesis|g__Escherichia.s__Escherichia_coli	0.418301	-0.925696
ECASYN-PWY: enterobacterial common antigen biosynthesis|g__Klebsiella.s__Klebsiella_pneumoniae	0.368503	-0.186191
ECASYN-PWY: enterobacterial common antigen biosynthesis|g__Klebsiella.s__Klebsiella_variicola	0.297418	-0.131285
ECASYN-PWY: enterobacterial common antigen biosynthesis|g__Klebsiella.s__Klebsiella_variicola_CAG_634	0.283834	-0.145298
ECASYN-PWY: enterobacterial common antigen biosynthesis|g__Proteus.s__Proteus_mirabilis	0.233758	1.38329
ECASYN-PWY: enterobacterial common antigen biosynthesis|unclassified	0.238154	0.362499
ENTBACSYN-PWY: enterobactin biosynthesis|g__Escherichia.s__Escherichia_coli	0.435543	-1.10754
ENTBACSYN-PWY: enterobactin biosynthesis|g__Klebsiella.s__Klebsiella_pneumoniae	0.386629	-0.385808
ENTBACSYN-PWY: enterobactin biosynthesis|unclassified	0.275936	-0.0353439
FAO-PWY: fatty acid &beta;-oxidation I|g__Citrobacter.s__Citrobacter_freundii	-3.34885	-0.68806
FAO-PWY: fatty acid &beta;-oxidation I|g__Citrobacter.s__Citrobacter_youngae	-3.31059	-0.683053
FAO-PWY: fatty acid &beta;-oxidation I|g__Enterobacter.s__Enterobacter_cloacae_complex	0.349156	0.551046
FAO-PWY: fatty acid &beta;-oxidation I|g__Escherichia.s__Escherichia_coli	0.391977	-1.07877
FAO-PWY: fatty acid &beta;-oxidation I|g__Klebsiella.s__Klebsiella_michiganensis	0.357813	0.104838
FAO-PWY: fatty acid &beta;-oxidation I|g__Klebsiella.s__Klebsiella_oxytoca	0.343104	0.099568
FAO-PWY: fatty acid &beta;-oxidation I|g__Klebsiella.s__Klebsiella_pneumoniae	0.38569	-0.326239
FAO-PWY: fatty acid &beta;-oxidation I|g__Klebsiella.s__Klebsiella_quasipneumoniae	0.412521	-0.0141468
FAO-PWY: fatty acid &beta;-oxidation I|g__Klebsiella.s__Klebsiella_variicola	0.279369	-0.185103
FAO-PWY: fatty acid &beta;-oxidation I|g__Klebsiella.s__Klebsiella_variicola_CAG_634	0.243052	-0.0570584
FAO-PWY: fatty acid &beta;-oxidation I|unclassified	0.347314	-0.413193
FASYN-ELONG-PWY: fatty acid elongation -- saturated|g__Citrobacter.s__Citrobacter_freundii	-3.32962	-0.687465
FASYN-ELONG-PWY: fatty acid elongation -- saturated|g__Citrobacter.s__Citrobacter_youngae	-3.55888	-0.717068
FASYN-ELONG-PWY: fatty acid elongation -- saturated|g__Enterobacter.s__Enterobacter_cloacae_complex	0.350502	0.54621
FASYN-ELONG-PWY: fatty acid elongation -- saturated|g__Escherichia.s__Escherichia_coli	0.385091	-1.11388
FASYN-ELONG-PWY: fatty acid elongation -- saturated|g__Klebsiella.s__Klebsiella_michiganensis	0.35615	0.109485
FASYN-ELONG-PWY: fatty acid elongation -- saturated|g__Klebsiella.s__Klebsiella_oxytoca	0.33986	0.105825
FASYN-ELONG-PWY: fatty acid elongation -- saturated|g__Klebsiella.s__Klebsiella_pneumoniae	0.378177	-0.197158
FASYN-ELONG-PWY: fatty acid elongation -- saturated|g__Klebsiella.s__Klebsiella_quasipneumoniae	0.347023	-0.0471053
FASYN-ELONG-PWY: fatty acid elongation -- saturated|g__Klebsiella.s__Klebsiella_variicola	0.270345	-0.0361028
FASYN-ELONG-PWY: fatty acid elongation -- saturated|g__Klebsiella.s__Klebsiella_variicola_CAG_634	0.260004	-0.0356785
FASYN-ELONG-PWY: fatty acid elongation -- saturated|g__Proteus.s__Proteus_mirabilis	0.238821	1.35282
FASYN-ELONG-PWY: fatty acid elongation -- saturated|unclassified	0.233661	0.386498
FASYN-INITIAL-PWY: superpathway of fatty acid biosynthesis initiation (E. coli)|g__Citrobacter.s__Citrobacter_freundii	-3.37455	-0.695835
FASYN-INITIAL-PWY: superpathway of fatty acid biosynthesis initiation (E. coli)|g__Enterobacter.s__Enterobacter_cloacae_complex	0.350489	0.543485
FASYN-INITIAL-PWY: superpathway of fatty acid biosynthesis initiation (E. coli)|g__Escherichia.s__Escherichia_coli	0.440818	-1.13821
FASYN-INITIAL-PWY: superpathway of fatty acid biosynthesis initiation (E. coli)|g__Haemophilus.s__Haemophilus_parainfluenzae	0.0660522	0.764227
FASYN-INITIAL-PWY: superpathway of fatty acid biosynthesis initiation (E. coli)|g__Klebsiella.s__Klebsiella_michiganensis	0.356957	0.103571
FASYN-INITIAL-PWY: superpathway of fatty acid biosynthesis initiation (E. coli)|g__Klebsiella.s__Klebsiella_oxytoca	0.34299	0.104069
FASYN-INITIAL-PWY: superpathway of fatty acid biosynthesis initiation (E. coli)|g__Klebsiella.s__Klebsiella_pneumoniae	0.37948	-0.215044
FASYN-INITIAL-PWY: superpathway of fatty acid biosynthesis initiation (E. coli)|g__Klebsiella.s__Klebsiella_quasipneumoniae	0.441232	-0.134023
FASYN-INITIAL-PWY: superpathway of fatty acid biosynthesis initiation (E. coli)|g__Klebsiella.s__Klebsiella_variicola	0.237592	-0.0671632
FASYN-INITIAL-PWY: superpathway of fatty acid biosynthesis initiation (E. coli)|g__Klebsiella.s__Klebsiella_variicola_CAG_634	0.230673	-0.0930897
FASYN-INITIAL-PWY: superpathway of fatty acid biosynthesis initiation (E. coli)|g__Proteus.s__Proteus_mirabilis	0.237324	1.36116
FASYN-INITIAL-PWY: superpathway of fatty acid biosynthesis initiation (E. coli)|g__Staphylococcus.s__Staphylococcus_epidermidis	0.396464	-0.930593
FASYN-INITIAL-PWY: superpathway of fatty acid biosynthesis initiation (E. coli)|unclassified	0.348282	-0.0707926
FERMENTATION-PWY: mixed acid fermentation|g__Citrobacter.s__Citrobacter_freundii	-3.27651	-0.669512
FERMENTATION-PWY: mixed acid fermentation|g__Enterobacter.s__Enterobacter_cloacae_complex	0.350811	0.540566
FERMENTATION-PWY: mixed acid fermentation|g__Escherichia.s__Escherichia_coli	0.402352	-1.12994
FERMENTATION-PWY: mixed acid fermentation|g__Haemophilus.s__Haemophilus_parainfluenzae	0.0683994	0.763986
FERMENTATION-PWY: mixed acid fermentation|g__Klebsiella.s__Klebsiella_oxytoca	0.338588	0.1008
FERMENTATION-PWY: mixed acid fermentation|g__Klebsiella.s__Klebsiella_pneumoniae	0.367741	-0.212751
FERMENTATION-PWY: mixed acid fermentation|g__Klebsiella.s__Klebsiella_quasipneumoniae	0.392827	0.0892121
FERMENTATION-PWY: mixed acid fermentation|g__Klebsiella.s__Klebsiella_variicola	0.25257	-0.0933385
FERMENTATION-PWY: mixed acid fermentation|g__Klebsiella.s__Klebsiella_variicola_CAG_634	0.226919	-0.0350297
FERMENTATION-PWY: mixed acid fermentation|g__Proteus.s__Proteus_mirabilis	0.237332	1.36133
FERMENTATION-PWY: mixed acid fermentation|unclassified	0.236086	-0.253456
FOLSYN-PWY: superpathway of tetrahydrofolate biosynthesis and salvage|g__Escherichia.s__Escherichia_coli	0.441314	-1.13485
FOLSYN-PWY: superpathway of tetrahydrofolate biosynthesis and salvage|g__Klebsiella.s__Klebsiella_pneumoniae	0.428701	-0.9688
FUC-RHAMCAT-PWY: superpathway of fucose and rhamnose degradation|g__Citrobacter.s__Citrobacter_freundii	-3.31681	-0.678948
FUC-RHAMCAT-PWY: superpathway of fucose and rhamnose degradation|g__Enterobacter.s__Enterobacter_cloacae_complex	0.349226	0.551147
FUC-RHAMCAT-PWY: superpathway of fucose and rhamnose degradation|g__Escherichia.s__Escherichia_coli	0.440537	-1.13915
FUC-RHAMCAT-PWY: superpathway of fucose and rhamnose degradation|g__Klebsiella.s__Klebsiella_michiganensis	0.407286	-0.102411
FUC-RHAMCAT-PWY: superpathway of fucose and rhamnose degradation|g__Klebsiella.s__Klebsiella_oxytoca	0.342854	0.107873
FUC-RHAMCAT-PWY: superpathway of fucose and rhamnose degradation|g__Klebsiella.s__Klebsiella_pneumoniae	0.377945	-0.285949
FUCCAT-PWY: fucose degradation|g__Citrobacter.s__Citrobacter_freundii	-3.29159	-0.675799
FUCCAT-PWY: fucose degradation|g__Clostridium.s__Clostridium_perfringens	0.119051	0.78058
FUCCAT-PWY: fucose degradation|g__Enterobacter.s__Enterobacter_cloacae_complex	0.349198	0.551083
FUCCAT-PWY: fucose degradation|g__Escherichia.s__Escherichia_coli	0.439826	-1.13809
FUCCAT-PWY: fucose degradation|g__Klebsiella.s__Klebsiella_michiganensis	0.355583	0.113716
FUCCAT-PWY: fucose degradation|g__Klebsiella.s__Klebsiella_oxytoca	0.349732	0.0873186
FUCCAT-PWY: fucose degradation|g__Klebsiella.s__Klebsiella_pneumoniae	0.36982	-0.284365
FUCCAT-PWY: fucose degradation|g__Klebsiella.s__Klebsiella_quasipneumoniae	0.43717	-0.138348
FUCCAT-PWY: fucose degradation|g__Klebsiella.s__Klebsiella_variicola	0.334621	-0.131878
FUCCAT-PWY: fucose degradation|g__Klebsiella.s__Klebsiella_variicola_CAG_634	0.420599	-0.100603
FUCCAT-PWY: fucose degradation|unclassified	0.148607	-0.229086
GALACT-GLUCUROCAT-PWY: superpathway of hexuronide and hexuronate degradation|g__Citrobacter.s__Citrobacter_freundii	-3.31536	-0.682583
GALACT-GLUCUROCAT-PWY: superpathway of hexuronide and hexuronate degradation|g__Escherichia.s__Escherichia_coli	0.440751	-1.14255
GALACT-GLUCUROCAT-PWY: superpathway of hexuronide and hexuronate degradation|unclassified	0.467121	-1.20298
GALACTARDEG-PWY: D-galactarate degradation I|g__Citrobacter.s__Citrobacter_freundii	-3.32968	-0.680755
GALACTARDEG-PWY: D-galactarate degradation I|g__Enterobacter.s__Enterobacter_cloacae_complex	0.350155	0.547238
GALACTARDEG-PWY: D-galactarate degradation I|g__Escherichia.s__Escherichia_coli	0.441515	-1.11523
GALACTARDEG-PWY: D-galactarate degradation I|g__Klebsiella.s__Klebsiella_oxytoca	0.339024	0.110208
GALACTARDEG-PWY: D-galactarate degradation I|g__Klebsiella.s__Klebsiella_pneumoniae	0.385377	-0.2893
GALACTARDEG-PWY: D-galactarate degradation I|g__Klebsiella.s__Klebsiella_variicola	0.246433	-0.0155725
GALACTARDEG-PWY: D-galactarate degradation I|unclassified	0.247034	-0.373566
GALACTUROCAT-PWY: D-galacturonate degradation I|g__Citrobacter.s__Citrobacter_freundii	-3.33822	-0.685742
GALACTUROCAT-PWY: D-galacturonate degradation I|g__Escherichia.s__Escherichia_coli	0.388739	-1.12311
GALACTUROCAT-PWY: D-galacturonate degradation I|g__Klebsiella.s__Klebsiella_michiganensis	0.356878	0.107095
GALACTUROCAT-PWY: D-galacturonate degradation I|g__Klebsiella.s__Klebsiella_oxytoca	0.335871	-0.124993
GALACTUROCAT-PWY: D-galacturonate degradation I|unclassified	0.384367	-0.77142
GLCMANNANAUT-PWY: superpathway of N-acetylglucosamine, N-acetylmannosamine and N-acetylneuraminate degradation|g__Citrobacter.s__Citrobacter_freundii	-3.33198	-0.688199
GLCMANNANAUT-PWY: superpathway of N-acetylglucosamine, N-acetylmannosamine and N-acetylneuraminate degradation|g__Clostridium.s__Clostridium_perfringens	0.145273	0.606428
GLCMANNANAUT-PWY: superpathway of N-acetylglucosamine, N-acetylmannosamine and N-acetylneuraminate degradation|g__Enterobacter.s__Enterobacter_cloacae_complex	0.342791	0.553701
GLCMANNANAUT-PWY: superpathway of N-acetylglucosamine, N-acetylmannosamine and N-acetylneuraminate degradation|g__Escherichia.s__Escherichia_coli	0.347105	-1.11491
GLCMANNANAUT-PWY: superpathway of N-acetylglucosamine, N-acetylmannosamine and N-acetylneuraminate degradation|g__Haemophilus.s__Haemophilus_parainfluenzae	0.0686303	0.763574
GLCMANNANAUT-PWY: superpathway of N-acetylglucosamine, N-acetylmannosamine and N-acetylneuraminate degradation|g__Klebsiella.s__Klebsiella_michiganensis	0.357244	0.0995881
GLCMANNANAUT-PWY: superpathway of N-acetylglucosamine, N-acetylmannosamine and N-acetylneuraminate degradation|g__Klebsiella.s__Klebsiella_oxytoca	0.344608	0.11054
GLCMANNANAUT-PWY: superpathway of N-acetylglucosamine, N-acetylmannosamine and N-acetylneuraminate degradation|g__Klebsiella.s__Klebsiella_pneumoniae	0.369949	-0.218641
GLCMANNANAUT-PWY: superpathway of N-acetylglucosamine, N-acetylmannosamine and N-acetylneuraminate degradation|g__Proteus.s__Proteus_mirabilis	0.236999	1.36439
GLCMANNANAUT-PWY: superpathway of N-acetylglucosamine, N-acetylmannosamine and N-acetylneuraminate degradation|g__Staphylococcus.s__Staphylococcus_hominis	0.167968	0.541325
GLCMANNANAUT-PWY: superpathway of N-acetylglucosamine, N-acetylmannosamine and N-acetylneuraminate degradation|g__Streptococcus.s__Streptococcus_agalactiae	-3.34618	-0.596745
GLCMANNANAUT-PWY: superpathway of N-acetylglucosamine, N-acetylmannosamine and N-acetylneuraminate degradation|unclassified	0.248756	0.110772
GLUCARDEG-PWY: D-glucarate degradation I|g__Citrobacter.s__Citrobacter_freundii	-3.31224	-0.678813
GLUCARDEG-PWY: D-glucarate degradation I|g__Enterobacter.s__Enterobacter_cloacae_complex	0.355754	0.554131
GLUCARDEG-PWY: D-glucarate degradation I|g__Escherichia.s__Escherichia_coli	0.439252	-1.13339
GLUCARDEG-PWY: D-glucarate degradation I|g__Klebsiella.s__Klebsiella_oxytoca	0.389288	-0.164387
GLUCARDEG-PWY: D-glucarate degradation I|g__Klebsiella.s__Klebsiella_pneumoniae	0.380972	-0.247457
GLUCARDEG-PWY: D-glucarate degradation I|g__Klebsiella.s__Klebsiella_variicola	0.241574	-0.0178065
GLUCARDEG-PWY: D-glucarate degradation I|unclassified	0.237596	-0.369834
GLUCARGALACTSUPER-PWY: superpathway of D-glucarate and D-galactarate degradation|g__Citrobacter.s__Citrobacter_freundii	-3.32968	-0.680755
GLUCARGALACTSUPER-PWY: superpathway of D-glucarate and D-galactarate degradation|g__Enterobacter.s__Enterobacter_cloacae_complex	0.350155	0.547238
GLUCARGALACTSUPER-PWY: superpathway of D-glucarate and D-galactarate degradation|g__Escherichia.s__Escherichia_coli	0.441515	-1.11523
GLUCARGALACTSUPER-PWY: superpathway of D-glucarate and D-galactarate degradation|g__Klebsiella.s__Klebsiella_oxytoca	0.339024	0.110208
GLUCARGALACTSUPER-PWY: superpathway of D-glucarate and D-galactarate degradation|g__Klebsiella.s__Klebsiella_pneumoniae	0.385377	-0.2893
GLUCARGALACTSUPER-PWY: superpathway of D-glucarate and D-galactarate degradation|g__Klebsiella.s__Klebsiella_variicola	0.246433	-0.0155725
GLUCARGALACTSUPER-PWY: superpathway of D-glucarate and D-galactarate degradation|unclassified	0.247034	-0.373566
GLUCONEO-PWY: gluconeogenesis I|g__Citrobacter.s__Citrobacter_freundii	-3.31188	-0.680303
GLUCONEO-PWY: gluconeogenesis I|g__Citrobacter.s__Citrobacter_youngae	-3.64052	-0.78528
GLUCONEO-PWY: gluconeogenesis I|g__Enterobacter.s__Enterobacter_cloacae_complex	0.350306	0.544236
GLUCONEO-PWY: gluconeogenesis I|g__Escherichia.s__Escherichia_coli	0.439487	-1.14139
GLUCONEO-PWY: gluconeogenesis I|g__Klebsiella.s__Klebsiella_michiganensis	0.357351	0.101545
GLUCONEO-PWY: gluconeogenesis I|g__Klebsiella.s__Klebsiella_oxytoca	0.34526	0.0894847
GLUCONEO-PWY: gluconeogenesis I|g__Klebsiella.s__Klebsiella_pneumoniae	0.372565	-0.267991
GLUCONEO-PWY: gluconeogenesis I|g__Klebsiella.s__Klebsiella_quasipneumoniae	0.402126	0.00777924
GLUCONEO-PWY: gluconeogenesis I|g__Klebsiella.s__Klebsiella_variicola	0.279473	-0.0840871
GLUCONEO-PWY: gluconeogenesis I|g__Klebsiella.s__Klebsiella_variicola_CAG_634	0.260004	-0.0571756
GLUCONEO-PWY: gluconeogenesis I|unclassified	0.200676	0.189185
GLUCOSE1PMETAB-PWY: glucose and glucose-1-phosphate degradation|g__Citrobacter.s__Citrobacter_freundii	-3.70787	-0.807204
GLUCOSE1PMETAB-PWY: glucose and glucose-1-phosphate degradation|g__Enterobacter.s__Enterobacter_cloacae_complex	0.349661	0.559679
GLUCOSE1PMETAB-PWY: glucose and glucose-1-phosphate degradation|g__Escherichia.s__Escherichia_coli	0.439942	-1.08778
GLUCOSE1PMETAB-PWY: glucose and glucose-1-phosphate degradation|g__Klebsiella.s__Klebsiella_michiganensis	0.35836	0.108402
GLUCOSE1PMETAB-PWY: glucose and glucose-1-phosphate degradation|g__Klebsiella.s__Klebsiella_oxytoca	0.34377	0.103717
GLUCOSE1PMETAB-PWY: glucose and glucose-1-phosphate degradation|g__Klebsiella.s__Klebsiella_pneumoniae	0.366313	-0.244013
GLUCOSE1PMETAB-PWY: glucose and glucose-1-phosphate degradation|g__Klebsiella.s__Klebsiella_variicola	0.266557	-0.0578024
GLUCOSE1PMETAB-PWY: glucose and glucose-1-phosphate degradation|g__Klebsiella.s__Klebsiella_variicola_CAG_634	0.241877	-0.0080009
GLUCOSE1PMETAB-PWY: glucose and glucose-1-phosphate degradation|unclassified	0.290999	-0.582956
GLUCUROCAT-PWY: superpathway of &beta;-D-glucuronide and D-glucuronate degradation|g__Citrobacter.s__Citrobacter_freundii	-3.30683	-0.681858
GLUCUROCAT-PWY: superpathway of &beta;-D-glucuronide and D-glucuronate degradation|g__Escherichia.s__Escherichia_coli	0.44057	-1.14458
GLUCUROCAT-PWY: superpathway of &beta;-D-glucuronide and D-glucuronate degradation|g__Lactobacillus.s__Lactobacillus_rhamnosus	-0.564142	3.61213
GLUCUROCAT-PWY: superpathway of &beta;-D-glucuronide and D-glucuronate degradation|unclassified	0.454992	-1.00345
GLUDEG-I-PWY: GABA shunt|g__Klebsiella.s__Klebsiella_pneumoniae	0.367033	-0.285673
GLUTORN-PWY: L-ornithine biosynthesis|g__Bifidobacterium.s__Bifidobacterium_breve	0.287209	-0.30667
GLUTORN-PWY: L-ornithine biosynthesis|g__Citrobacter.s__Citrobacter_freundii	-3.32262	-0.683934
GLUTORN-PWY: L-ornithine biosynthesis|g__Cutibacterium.s__Cutibacterium_avidum	0.229168	-0.0679028
GLUTORN-PWY: L-ornithine biosynthesis|g__Enterobacter.s__Enterobacter_cloacae_complex	0.348756	0.550638
GLUTORN-PWY: L-ornithine biosynthesis|g__Escherichia.s__Escherichia_coli	0.43798	-1.12045
GLUTORN-PWY: L-ornithine biosynthesis|g__Klebsiella.s__Klebsiella_michiganensis	0.35651	0.111973
GLUTORN-PWY: L-ornithine biosynthesis|g__Klebsiella.s__Klebsiella_oxytoca	0.341718	0.10728
GLUTORN-PWY: L-ornithine biosynthesis|g__Klebsiella.s__Klebsiella_pneumoniae	0.370331	-0.209367
GLUTORN-PWY: L-ornithine biosynthesis|g__Klebsiella.s__Klebsiella_quasipneumoniae	0.437798	-0.154723
GLUTORN-PWY: L-ornithine biosynthesis|g__Klebsiella.s__Klebsiella_variicola	0.342864	-0.262117
GLUTORN-PWY: L-ornithine biosynthesis|g__Klebsiella.s__Klebsiella_variicola_CAG_634	0.283489	-0.107111
GLUTORN-PWY: L-ornithine biosynthesis|g__Proteus.s__Proteus_mirabilis	0.234815	1.37807
GLUTORN-PWY: L-ornithine biosynthesis|g__Staphylococcus.s__Staphylococcus_epidermidis	-0.164695	0.779177
GLUTORN-PWY: L-ornithine biosynthesis|g__Streptococcus.s__Streptococcus_salivarius	0.100592	0.541958
GLUTORN-PWY: L-ornithine biosynthesis|g__Streptococcus.s__Streptococcus_salivarius_CAG_79	0.100622	0.561958
GLUTORN-PWY: L-ornithine biosynthesis|unclassified	0.320849	-0.303252
GLYCOCAT-PWY: glycogen degradation I (bacterial)|g__Bifidobacterium.s__Bifidobacterium_breve	0.287088	-0.306212
GLYCOCAT-PWY: glycogen degradation I (bacterial)|g__Citrobacter.s__Citrobacter_freundii	-3.70856	-0.807388
GLYCOCAT-PWY: glycogen degradation I (bacterial)|g__Enterobacter.s__Enterobacter_cloacae_complex	0.349347	0.556375
GLYCOCAT-PWY: glycogen degradation I (bacterial)|g__Escherichia.s__Escherichia_coli	0.301274	-1.10677
GLYCOCAT-PWY: glycogen degradation I (bacterial)|g__Klebsiella.s__Klebsiella_oxytoca	0.365049	-0.00432058
GLYCOCAT-PWY: glycogen degradation I (bacterial)|g__Klebsiella.s__Klebsiella_pneumoniae	0.371609	-0.289759
GLYCOCAT-PWY: glycogen degradation I (bacterial)|g__Klebsiella.s__Klebsiella_variicola	0.228635	-0.0274029
GLYCOCAT-PWY: glycogen degradation I (bacterial)|g__Klebsiella.s__Klebsiella_variicola_CAG_634	0.233906	-0.0102301
GLYCOCAT-PWY: glycogen degradation I (bacterial)|unclassified	0.268529	-0.646397
GLYCOGENSYNTH-PWY: glycogen biosynthesis I (from ADP-D-Glucose)|g__Bifidobacterium.s__Bifidobacterium_breve	0.287755	-0.309774
GLYCOGENSYNTH-PWY: glycogen biosynthesis I (from ADP-D-Glucose)|g__Citrobacter.s__Citrobacter_freundii	-3.34142	-0.684125
GLYCOGENSYNTH-PWY: glycogen biosynthesis I (from ADP-D-Glucose)|g__Clostridium.s__Clostridium_perfringens	0.125217	0.670807
GLYCOGENSYNTH-PWY: glycogen biosynthesis I (from ADP-D-Glucose)|g__Enterobacter.s__Enterobacter_cloacae_complex	0.351474	0.539985
GLYCOGENSYNTH-PWY: glycogen biosynthesis I (from ADP-D-Glucose)|g__Escherichia.s__Escherichia_coli	0.359996	-1.11891
GLYCOGENSYNTH-PWY: glycogen biosynthesis I (from ADP-D-Glucose)|g__Haemophilus.s__Haemophilus_parainfluenzae	0.0706742	0.762901
GLYCOGENSYNTH-PWY: glycogen biosynthesis I (from ADP-D-Glucose)|g__Klebsiella.s__Klebsiella_oxytoca	0.364451	-0.0147897
GLYCOGENSYNTH-PWY: glycogen biosynthesis I (from ADP-D-Glucose)|g__Klebsiella.s__Klebsiella_pneumoniae	0.369846	-0.271683
GLYCOGENSYNTH-PWY: glycogen biosynthesis I (from ADP-D-Glucose)|g__Klebsiella.s__Klebsiella_quasipneumoniae	0.393126	0.0897997
GLYCOGENSYNTH-PWY: glycogen biosynthesis I (from ADP-D-Glucose)|g__Klebsiella.s__Klebsiella_variicola	0.252617	-0.0030403
GLYCOGENSYNTH-PWY: glycogen biosynthesis I (from ADP-D-Glucose)|g__Klebsiella.s__Klebsiella_variicola_CAG_634	0.24007	-0.00864063
GLYCOGENSYNTH-PWY: glycogen biosynthesis I (from ADP-D-Glucose)|g__Streptococcus.s__Streptococcus_agalactiae	-3.39072	-0.618675
GLYCOGENSYNTH-PWY: glycogen biosynthesis I (from ADP-D-Glucose)|g__Streptococcus.s__Streptococcus_parasanguinis	0.0533779	1.07716
GLYCOGENSYNTH-PWY: glycogen biosynthesis I (from ADP-D-Glucose)|g__Streptococcus.s__Streptococcus_salivarius	0.100201	0.593494
GLYCOGENSYNTH-PWY: glycogen biosynthesis I (from ADP-D-Glucose)|unclassified	0.288619	-0.189277
GLYCOL-GLYOXDEG-PWY: superpathway of glycol metabolism and degradation|g__Citrobacter.s__Citrobacter_freundii	-3.3285	-0.687129
GLYCOL-GLYOXDEG-PWY: superpathway of glycol metabolism and degradation|g__Escherichia.s__Escherichia_coli	0.441408	-1.17834
GLYCOL-GLYOXDEG-PWY: superpathway of glycol metabolism and degradation|g__Klebsiella.s__Klebsiella_pneumoniae	0.394208	-0.457995
GLYCOL-GLYOXDEG-PWY: superpathway of glycol metabolism and degradation|unclassified	0.408026	-0.811084
GLYCOLYSIS-E-D: superpathway of glycolysis and Entner-Doudoroff|g__Citrobacter.s__Citrobacter_freundii	-3.32103	-0.683317
GLYCOLYSIS-E-D: superpathway of glycolysis and Entner-Doudoroff|g__Enterobacter.s__Enterobacter_cloacae_complex	0.349984	0.545188
GLYCOLYSIS-E-D: superpathway of glycolysis and Entner-Doudoroff|g__Escherichia.s__Escherichia_coli	0.439327	-1.13944
GLYCOLYSIS-E-D: superpathway of glycolysis and Entner-Doudoroff|g__Klebsiella.s__Klebsiella_oxytoca	0.336391	0.124122
GLYCOLYSIS-E-D: superpathway of glycolysis and Entner-Doudoroff|g__Klebsiella.s__Klebsiella_pneumoniae	0.383057	-0.278299
GLYCOLYSIS-E-D: superpathway of glycolysis and Entner-Doudoroff|g__Klebsiella.s__Klebsiella_variicola	0.221101	-0.0286084
GLYCOLYSIS-E-D: superpathway of glycolysis and Entner-Doudoroff|g__Klebsiella.s__Klebsiella_variicola_CAG_634	0.235262	-0.0217428
GLYCOLYSIS-E-D: superpathway of glycolysis and Entner-Doudoroff|unclassified	0.229979	0.503063
GLYCOLYSIS-TCA-GLYOX-BYPASS: superpathway of glycolysis, pyruvate dehydrogenase, TCA, and glyoxylate bypass|g__Citrobacter.s__Citrobacter_freundii	-3.32575	-0.682325
GLYCOLYSIS-TCA-GLYOX-BYPASS: superpathway of glycolysis, pyruvate dehydrogenase, TCA, and glyoxylate bypass|g__Enterobacter.s__Enterobacter_cloacae_complex	0.348678	0.579286
GLYCOLYSIS-TCA-GLYOX-BYPASS: superpathway of glycolysis, pyruvate dehydrogenase, TCA, and glyoxylate bypass|g__Escherichia.s__Escherichia_coli	0.439631	-1.14053
GLYCOLYSIS-TCA-GLYOX-BYPASS: superpathway of glycolysis, pyruvate dehydrogenase, TCA, and glyoxylate bypass|g__Klebsiella.s__Klebsiella_oxytoca	0.333435	0.11339
GLYCOLYSIS-TCA-GLYOX-BYPASS: superpathway of glycolysis, pyruvate dehydrogenase, TCA, and glyoxylate bypass|g__Klebsiella.s__Klebsiella_pneumoniae	0.382314	-0.267091
GLYCOLYSIS-TCA-GLYOX-BYPASS: superpathway of glycolysis, pyruvate dehydrogenase, TCA, and glyoxylate bypass|g__Klebsiella.s__Klebsiella_variicola	0.241837	-0.0886304
GLYCOLYSIS-TCA-GLYOX-BYPASS: superpathway of glycolysis, pyruvate dehydrogenase, TCA, and glyoxylate bypass|g__Klebsiella.s__Klebsiella_variicola_CAG_634	0.228526	-0.0253534
GLYCOLYSIS-TCA-GLYOX-BYPASS: superpathway of glycolysis, pyruvate dehydrogenase, TCA, and glyoxylate bypass|g__Proteus.s__Proteus_mirabilis	0.237968	1.35747
GLYCOLYSIS-TCA-GLYOX-BYPASS: superpathway of glycolysis, pyruvate dehydrogenase, TCA, and glyoxylate bypass|unclassified	0.273807	0.237206
GLYCOLYSIS: glycolysis I (from glucose 6-phosphate)|g__Citrobacter.s__Citrobacter_freundii	-3.32362	-0.681714
GLYCOLYSIS: glycolysis I (from glucose 6-phosphate)|g__Enterobacter.s__Enterobacter_cloacae_complex	0.350269	0.541201
GLYCOLYSIS: glycolysis I (from glucose 6-phosphate)|g__Escherichia.s__Escherichia_coli	0.439382	-1.14013
GLYCOLYSIS: glycolysis I (from glucose 6-phosphate)|g__Haemophilus.s__Haemophilus_parainfluenzae	0.0680976	0.762894
GLYCOLYSIS: glycolysis I (from glucose 6-phosphate)|g__Klebsiella.s__Klebsiella_michiganensis	0.357208	0.104479
GLYCOLYSIS: glycolysis I (from glucose 6-phosphate)|g__Klebsiella.s__Klebsiella_oxytoca	0.338104	0.117996
GLYCOLYSIS: glycolysis I (from glucose 6-phosphate)|g__Klebsiella.s__Klebsiella_pneumoniae	0.384025	-0.286025
GLYCOLYSIS: glycolysis I (from glucose 6-phosphate)|g__Klebsiella.s__Klebsiella_quasipneumoniae	0.403535	-0.0297588
GLYCOLYSIS: glycolysis I (from glucose 6-phosphate)|g__Klebsiella.s__Klebsiella_variicola	0.304906	-0.107483
GLYCOLYSIS: glycolysis I (from glucose 6-phosphate)|g__Klebsiella.s__Klebsiella_variicola_CAG_634	0.26441	-0.0559451
GLYCOLYSIS: glycolysis I (from glucose 6-phosphate)|g__Lactobacillus.s__Lactobacillus_rhamnosus	-0.563871	3.60175
GLYCOLYSIS: glycolysis I (from glucose 6-phosphate)|g__Proteus.s__Proteus_mirabilis	0.23737	1.36164
GLYCOLYSIS: glycolysis I (from glucose 6-phosphate)|g__Staphylococcus.s__Staphylococcus_epidermidis	-0.189674	0.820408
GLYCOLYSIS: glycolysis I (from glucose 6-phosphate)|unclassified	0.151604	0.366219
GLYOXYLATE-BYPASS: glyoxylate cycle|g__Citrobacter.s__Citrobacter_freundii	-3.33396	-0.683493
GLYOXYLATE-BYPASS: glyoxylate cycle|g__Citrobacter.s__Citrobacter_youngae	-3.69959	-0.803968
GLYOXYLATE-BYPASS: glyoxylate cycle|g__Enterobacter.s__Enterobacter_cloacae_complex	0.34659	0.590711
GLYOXYLATE-BYPASS: glyoxylate cycle|g__Escherichia.s__Escherichia_coli	0.439785	-1.13769
GLYOXYLATE-BYPASS: glyoxylate cycle|g__Klebsiella.s__Klebsiella_oxytoca	0.335587	0.120372
GLYOXYLATE-BYPASS: glyoxylate cycle|g__Klebsiella.s__Klebsiella_pneumoniae	0.364738	-0.213816
GLYOXYLATE-BYPASS: glyoxylate cycle|g__Klebsiella.s__Klebsiella_variicola	0.313069	-0.202638
GLYOXYLATE-BYPASS: glyoxylate cycle|g__Klebsiella.s__Klebsiella_variicola_CAG_634	0.331341	-0.146993
GLYOXYLATE-BYPASS: glyoxylate cycle|g__Proteus.s__Proteus_mirabilis	0.237539	1.35945
GLYOXYLATE-BYPASS: glyoxylate cycle|unclassified	0.276502	-0.365561
GOLPDLCAT-PWY: superpathway of glycerol degradation to 1,3-propanediol|g__Citrobacter.s__Citrobacter_freundii	-3.3364	-0.686922
GOLPDLCAT-PWY: superpathway of glycerol degradation to 1,3-propanediol|g__Enterobacter.s__Enterobacter_cloacae_complex	0.40768	0.0537252
GOLPDLCAT-PWY: superpathway of glycerol degradation to 1,3-propanediol|g__Escherichia.s__Escherichia_coli	0.412703	-0.789045
GOLPDLCAT-PWY: superpathway of glycerol degradation to 1,3-propanediol|g__Klebsiella.s__Klebsiella_michiganensis	0.3549	0.122893
GOLPDLCAT-PWY: superpathway of glycerol degradation to 1,3-propanediol|g__Klebsiella.s__Klebsiella_oxytoca	0.353727	0.0290607
GOLPDLCAT-PWY: superpathway of glycerol degradation to 1,3-propanediol|g__Klebsiella.s__Klebsiella_pneumoniae	0.372161	-0.257274
GOLPDLCAT-PWY: superpathway of glycerol degradation to 1,3-propanediol|g__Klebsiella.s__Klebsiella_quasipneumoniae	0.304105	0.0162035
GOLPDLCAT-PWY: superpathway of glycerol degradation to 1,3-propanediol|g__Klebsiella.s__Klebsiella_variicola	0.342966	-0.238757
GOLPDLCAT-PWY: superpathway of glycerol degradation to 1,3-propanediol|g__Klebsiella.s__Klebsiella_variicola_CAG_634	0.347069	-0.208594
GOLPDLCAT-PWY: superpathway of glycerol degradation to 1,3-propanediol|unclassified	0.165101	0.0827261
HCAMHPDEG-PWY: 3-phenylpropanoate and 3-(3-hydroxyphenyl)propanoate degradation to 2-oxopent-4-enoate|g__Citrobacter.s__Citrobacter_freundii	-3.32471	-0.68579
HCAMHPDEG-PWY: 3-phenylpropanoate and 3-(3-hydroxyphenyl)propanoate degradation to 2-oxopent-4-enoate|g__Citrobacter.s__Citrobacter_youngae	-2.77364	-0.598292
HCAMHPDEG-PWY: 3-phenylpropanoate and 3-(3-hydroxyphenyl)propanoate degradation to 2-oxopent-4-enoate|g__Escherichia.s__Escherichia_coli	0.41145	-0.893299
HCAMHPDEG-PWY: 3-phenylpropanoate and 3-(3-hydroxyphenyl)propanoate degradation to 2-oxopent-4-enoate|g__Klebsiella.s__Klebsiella_michiganensis	0.356582	0.110339
HCAMHPDEG-PWY: 3-phenylpropanoate and 3-(3-hydroxyphenyl)propanoate degradation to 2-oxopent-4-enoate|g__Klebsiella.s__Klebsiella_oxytoca	0.335546	0.11071
HCAMHPDEG-PWY: 3-phenylpropanoate and 3-(3-hydroxyphenyl)propanoate degradation to 2-oxopent-4-enoate|g__Klebsiella.s__Klebsiella_pneumoniae	0.382406	-0.25856
HCAMHPDEG-PWY: 3-phenylpropanoate and 3-(3-hydroxyphenyl)propanoate degradation to 2-oxopent-4-enoate|g__Klebsiella.s__Klebsiella_variicola	0.269532	-0.0683607
HCAMHPDEG-PWY: 3-phenylpropanoate and 3-(3-hydroxyphenyl)propanoate degradation to 2-oxopent-4-enoate|unclassified	0.124293	-0.591813
HEME-BIOSYNTHESIS-II: heme biosynthesis I (aerobic)|g__Citrobacter.s__Citrobacter_freundii	-3.30758	-0.682279
HEME-BIOSYNTHESIS-II: heme biosynthesis I (aerobic)|g__Cutibacterium.s__Cutibacterium_avidum	0.225306	-0.0580143
HEME-BIOSYNTHESIS-II: heme biosynthesis I (aerobic)|g__Enterobacter.s__Enterobacter_cloacae_complex	0.34845	0.558766
HEME-BIOSYNTHESIS-II: heme biosynthesis I (aerobic)|g__Escherichia.s__Escherichia_coli	0.394346	-1.08562
HEME-BIOSYNTHESIS-II: heme biosynthesis I (aerobic)|g__Klebsiella.s__Klebsiella_michiganensis	0.36102	0.0805698
HEME-BIOSYNTHESIS-II: heme biosynthesis I (aerobic)|g__Klebsiella.s__Klebsiella_oxytoca	0.346506	0.0940997
HEME-BIOSYNTHESIS-II: heme biosynthesis I (aerobic)|g__Klebsiella.s__Klebsiella_pneumoniae	0.369421	-0.203494
HEME-BIOSYNTHESIS-II: heme biosynthesis I (aerobic)|g__Klebsiella.s__Klebsiella_variicola	0.307954	-0.139805
HEME-BIOSYNTHESIS-II: heme biosynthesis I (aerobic)|g__Klebsiella.s__Klebsiella_variicola_CAG_634	0.331603	-0.179513
HEME-BIOSYNTHESIS-II: heme biosynthesis I (aerobic)|g__Proteus.s__Proteus_mirabilis	0.226956	1.42724
HEME-BIOSYNTHESIS-II: heme biosynthesis I (aerobic)|g__Staphylococcus.s__Staphylococcus_epidermidis	-0.193788	0.840781
HEME-BIOSYNTHESIS-II: heme biosynthesis I (aerobic)|g__Staphylococcus.s__Staphylococcus_hominis	0.166378	0.554839
HEME-BIOSYNTHESIS-II: heme biosynthesis I (aerobic)|g__Veillonella.s__Veillonella_parvula	0.167934	0.0958817
HEME-BIOSYNTHESIS-II: heme biosynthesis I (aerobic)|unclassified	0.216475	0.238266
HEMESYN2-PWY: heme biosynthesis II (anaerobic)|g__Citrobacter.s__Citrobacter_freundii	-2.93151	-0.66882
HEMESYN2-PWY: heme biosynthesis II (anaerobic)|g__Enterobacter.s__Enterobacter_cloacae_complex	0.405613	0.21249
HEMESYN2-PWY: heme biosynthesis II (anaerobic)|g__Escherichia.s__Escherichia_coli	0.394207	-1.11389
HEMESYN2-PWY: heme biosynthesis II (anaerobic)|g__Haemophilus.s__Haemophilus_parainfluenzae	0.0685921	0.764904
HEMESYN2-PWY: heme biosynthesis II (anaerobic)|g__Klebsiella.s__Klebsiella_michiganensis	0.361248	0.0765199
HEMESYN2-PWY: heme biosynthesis II (anaerobic)|g__Klebsiella.s__Klebsiella_oxytoca	0.335715	0.119617
HEMESYN2-PWY: heme biosynthesis II (anaerobic)|g__Klebsiella.s__Klebsiella_pneumoniae	0.374002	-0.25618
HEMESYN2-PWY: heme biosynthesis II (anaerobic)|g__Klebsiella.s__Klebsiella_variicola	0.242922	-0.0178209
HEMESYN2-PWY: heme biosynthesis II (anaerobic)|g__Klebsiella.s__Klebsiella_variicola_CAG_634	0.23488	-0.0208505
HEMESYN2-PWY: heme biosynthesis II (anaerobic)|g__Proteus.s__Proteus_mirabilis	0.231389	1.40028
HEMESYN2-PWY: heme biosynthesis II (anaerobic)|g__Staphylococcus.s__Staphylococcus_epidermidis	0.271718	-0.353281
HEMESYN2-PWY: heme biosynthesis II (anaerobic)|unclassified	0.308429	0.134277
HEXITOLDEGSUPER-PWY: superpathway of hexitol degradation (bacteria)|g__Citrobacter.s__Citrobacter_freundii	-3.32712	-0.681993
HEXITOLDEGSUPER-PWY: superpathway of hexitol degradation (bacteria)|g__Enterobacter.s__Enterobacter_cloacae_complex	0.350025	0.547733
HEXITOLDEGSUPER-PWY: superpathway of hexitol degradation (bacteria)|g__Escherichia.s__Escherichia_coli	0.4395	-1.14131
HEXITOLDEGSUPER-PWY: superpathway of hexitol degradation (bacteria)|g__Klebsiella.s__Klebsiella_michiganensis	0.357217	0.100246
HEXITOLDEGSUPER-PWY: superpathway of hexitol degradation (bacteria)|g__Klebsiella.s__Klebsiella_oxytoca	0.336309	0.117824
HEXITOLDEGSUPER-PWY: superpathway of hexitol degradation (bacteria)|g__Klebsiella.s__Klebsiella_pneumoniae	0.382685	-0.260369
HEXITOLDEGSUPER-PWY: superpathway of hexitol degradation (bacteria)|g__Lactobacillus.s__Lactobacillus_rhamnosus	-0.563369	3.58877
HEXITOLDEGSUPER-PWY: superpathway of hexitol degradation (bacteria)|unclassified	0.204668	0.143671
HISDEG-PWY: L-histidine degradation I|g__Bacteroides.s__Bacteroides_thetaiotaomicron	0.506299	-1.48827
HISDEG-PWY: L-histidine degradation I|g__Citrobacter.s__Citrobacter_freundii	-3.35859	-0.690151
HISDEG-PWY: L-histidine degradation I|g__Citrobacter.s__Citrobacter_youngae	-3.56172	-0.711847
HISDEG-PWY: L-histidine degradation I|g__Cutibacterium.s__Cutibacterium_avidum	0.230007	-0.0699161
HISDEG-PWY: L-histidine degradation I|g__Enterobacter.s__Enterobacter_cloacae_complex	0.35446	0.522272
HISDEG-PWY: L-histidine degradation I|g__Escherichia.s__Escherichia_coli	0.439565	-0.621928
HISDEG-PWY: L-histidine degradation I|g__Klebsiella.s__Klebsiella_michiganensis	0.360011	0.116924
HISDEG-PWY: L-histidine degradation I|g__Klebsiella.s__Klebsiella_oxytoca	0.341603	0.127164
HISDEG-PWY: L-histidine degradation I|g__Klebsiella.s__Klebsiella_pneumoniae	0.381065	-0.243017
HISDEG-PWY: L-histidine degradation I|g__Klebsiella.s__Klebsiella_quasipneumoniae	0.36555	0.0786267
HISDEG-PWY: L-histidine degradation I|g__Klebsiella.s__Klebsiella_variicola	0.306032	-0.0980864
HISDEG-PWY: L-histidine degradation I|g__Klebsiella.s__Klebsiella_variicola_CAG_634	0.177391	-0.0532641
HISDEG-PWY: L-histidine degradation I|g__Streptococcus.s__Streptococcus_parasanguinis	0.0819214	1.06891
HISDEG-PWY: L-histidine degradation I|unclassified	0.193577	0.517754
HISTSYN-PWY: L-histidine biosynthesis|g__Actinomyces.s__Actinomyces_radingae	-0.43034	1.80824
HISTSYN-PWY: L-histidine biosynthesis|g__Bacteroides.s__Bacteroides_thetaiotaomicron	0.506476	-1.49075
HISTSYN-PWY: L-histidine biosynthesis|g__Bifidobacterium.s__Bifidobacterium_breve	0.283705	-0.286807
HISTSYN-PWY: L-histidine biosynthesis|g__Citrobacter.s__Citrobacter_freundii	-3.56345	-0.717866
HISTSYN-PWY: L-histidine biosynthesis|g__Citrobacter.s__Citrobacter_youngae	-3.57596	-0.723198
HISTSYN-PWY: L-histidine biosynthesis|g__Cutibacterium.s__Cutibacterium_avidum	0.22641	-0.0632996
HISTSYN-PWY: L-histidine biosynthesis|g__Enterobacter.s__Enterobacter_cloacae_complex	0.351477	0.565576
HISTSYN-PWY: L-histidine biosynthesis|g__Escherichia.s__Escherichia_coli	0.374336	-1.13199
HISTSYN-PWY: L-histidine biosynthesis|g__Haemophilus.s__Haemophilus_parainfluenzae	0.0739154	0.757226
HISTSYN-PWY: L-histidine biosynthesis|g__Klebsiella.s__Klebsiella_michiganensis	0.357343	0.104825
HISTSYN-PWY: L-histidine biosynthesis|g__Klebsiella.s__Klebsiella_oxytoca	0.379895	-0.106266
HISTSYN-PWY: L-histidine biosynthesis|g__Klebsiella.s__Klebsiella_pneumoniae	0.369294	-0.215861
HISTSYN-PWY: L-histidine biosynthesis|g__Klebsiella.s__Klebsiella_quasipneumoniae	0.410876	-0.15185
HISTSYN-PWY: L-histidine biosynthesis|g__Klebsiella.s__Klebsiella_variicola	0.313849	-0.171207
HISTSYN-PWY: L-histidine biosynthesis|g__Lactobacillus.s__Lactobacillus_rhamnosus	-0.562346	3.5831
HISTSYN-PWY: L-histidine biosynthesis|g__Proteus.s__Proteus_mirabilis	0.236169	1.3689
HISTSYN-PWY: L-histidine biosynthesis|g__Staphylococcus.s__Staphylococcus_epidermidis	-0.183137	0.817234
HISTSYN-PWY: L-histidine biosynthesis|g__Streptococcus.s__Streptococcus_salivarius	0.0894217	0.524855
HISTSYN-PWY: L-histidine biosynthesis|g__Veillonella.s__Veillonella_parvula	0.136228	0.197194
HISTSYN-PWY: L-histidine biosynthesis|unclassified	0.162995	-0.0545185
HOMOSER-METSYN-PWY: L-methionine biosynthesis I|g__Citrobacter.s__Citrobacter_freundii	-3.31069	-0.681365
HOMOSER-METSYN-PWY: L-methionine biosynthesis I|g__Enterobacter.s__Enterobacter_cloacae_complex	0.350563	0.539662
HOMOSER-METSYN-PWY: L-methionine biosynthesis I|g__Escherichia.s__Escherichia_coli	0.402977	-1.13143
HOMOSER-METSYN-PWY: L-methionine biosynthesis I|g__Haemophilus.s__Haemophilus_parainfluenzae	0.0697527	0.763507
HOMOSER-METSYN-PWY: L-methionine biosynthesis I|g__Klebsiella.s__Klebsiella_michiganensis	0.355683	0.11568
HOMOSER-METSYN-PWY: L-methionine biosynthesis I|g__Klebsiella.s__Klebsiella_oxytoca	0.339184	0.132896
HOMOSER-METSYN-PWY: L-methionine biosynthesis I|g__Klebsiella.s__Klebsiella_pneumoniae	0.379358	-0.20994
HOMOSER-METSYN-PWY: L-methionine biosynthesis I|g__Klebsiella.s__Klebsiella_variicola	0.275605	-0.129262
HOMOSER-METSYN-PWY: L-methionine biosynthesis I|g__Klebsiella.s__Klebsiella_variicola_CAG_634	0.283573	-0.128515
HOMOSER-METSYN-PWY: L-methionine biosynthesis I|g__Proteus.s__Proteus_mirabilis	0.238759	1.35251
HOMOSER-METSYN-PWY: L-methionine biosynthesis I|unclassified	0.161218	-0.176279
HSERMETANA-PWY: L-methionine biosynthesis III|g__Haemophilus.s__Haemophilus_parainfluenzae	0.0696991	0.762345
HSERMETANA-PWY: L-methionine biosynthesis III|g__Staphylococcus.s__Staphylococcus_hominis	0.189148	0.479128
HSERMETANA-PWY: L-methionine biosynthesis III|g__Streptococcus.s__Streptococcus_salivarius	0.119261	0.591175
HSERMETANA-PWY: L-methionine biosynthesis III|unclassified	0.170627	0.0396428
ILEUSYN-PWY: L-isoleucine biosynthesis I (from threonine)|g__Bacteroides.s__Bacteroides_thetaiotaomicron	0.506402	-1.48982
ILEUSYN-PWY: L-isoleucine biosynthesis I (from threonine)|g__Bifidobacterium.s__Bifidobacterium_breve	0.283553	-0.285696
ILEUSYN-PWY: L-isoleucine biosynthesis I (from threonine)|g__Citrobacter.s__Citrobacter_freundii	-3.31519	-0.681554
ILEUSYN-PWY: L-isoleucine biosynthesis I (from threonine)|g__Cutibacterium.s__Cutibacterium_avidum	0.227515	-0.0606991
ILEUSYN-PWY: L-isoleucine biosynthesis I (from threonine)|g__Enterobacter.s__Enterobacter_cloacae_complex	0.349907	0.541657
ILEUSYN-PWY: L-isoleucine biosynthesis I (from threonine)|g__Escherichia.s__Escherichia_coli	0.387885	-1.13235
ILEUSYN-PWY: L-isoleucine biosynthesis I (from threonine)|g__Haemophilus.s__Haemophilus_parainfluenzae	0.0502854	0.844767
ILEUSYN-PWY: L-isoleucine biosynthesis I (from threonine)|g__Klebsiella.s__Klebsiella_michiganensis	0.356091	0.114755
ILEUSYN-PWY: L-isoleucine biosynthesis I (from threonine)|g__Klebsiella.s__Klebsiella_oxytoca	0.368178	-0.100399
ILEUSYN-PWY: L-isoleucine biosynthesis I (from threonine)|g__Klebsiella.s__Klebsiella_pneumoniae	0.376574	-0.278245
ILEUSYN-PWY: L-isoleucine biosynthesis I (from threonine)|g__Klebsiella.s__Klebsiella_quasipneumoniae	0.399659	-0.152297
ILEUSYN-PWY: L-isoleucine biosynthesis I (from threonine)|g__Klebsiella.s__Klebsiella_variicola	0.198737	-0.0164781
ILEUSYN-PWY: L-isoleucine biosynthesis I (from threonine)|g__Proteus.s__Proteus_mirabilis	0.24041	1.34052
ILEUSYN-PWY: L-isoleucine biosynthesis I (from threonine)|g__Staphylococcus.s__Staphylococcus_epidermidis	-0.194787	0.832237
ILEUSYN-PWY: L-isoleucine biosynthesis I (from threonine)|g__Staphylococcus.s__Staphylococcus_hominis	0.165226	0.557836
ILEUSYN-PWY: L-isoleucine biosynthesis I (from threonine)|g__Streptococcus.s__Streptococcus_mitis	0.0237812	0.981758
ILEUSYN-PWY: L-isoleucine biosynthesis I (from threonine)|g__Streptococcus.s__Streptococcus_parasanguinis	0.0758674	1.02876
ILEUSYN-PWY: L-isoleucine biosynthesis I (from threonine)|g__Streptococcus.s__Streptococcus_salivarius_CAG_79	0.146081	0.676754
ILEUSYN-PWY: L-isoleucine biosynthesis I (from threonine)|g__Veillonella.s__Veillonella_dispar	0.173844	-0.0991432
ILEUSYN-PWY: L-isoleucine biosynthesis I (from threonine)|g__Veillonella.s__Veillonella_parvula	0.17024	0.108109
ILEUSYN-PWY: L-isoleucine biosynthesis I (from threonine)|unclassified	0.252722	0.0733852
KDO-NAGLIPASYN-PWY: superpathway of (Kdo)2-lipid A biosynthesis|g__Citrobacter.s__Citrobacter_freundii	-3.3165	-0.683462
KDO-NAGLIPASYN-PWY: superpathway of (Kdo)2-lipid A biosynthesis|g__Escherichia.s__Escherichia_coli	0.439875	-1.17648
KDO-NAGLIPASYN-PWY: superpathway of (Kdo)2-lipid A biosynthesis|g__Klebsiella.s__Klebsiella_pneumoniae	0.477025	-1.04816
KETOGLUCONMET-PWY: ketogluconate metabolism|g__Citrobacter.s__Citrobacter_freundii	-3.31035	-0.680197
KETOGLUCONMET-PWY: ketogluconate metabolism|g__Enterobacter.s__Enterobacter_cloacae_complex	0.350549	0.532082
KETOGLUCONMET-PWY: ketogluconate metabolism|g__Escherichia.s__Escherichia_coli	0.393203	-1.11659
KETOGLUCONMET-PWY: ketogluconate metabolism|g__Klebsiella.s__Klebsiella_pneumoniae	0.390023	-0.378604
KETOGLUCONMET-PWY: ketogluconate metabolism|g__Klebsiella.s__Klebsiella_variicola	0.234141	-0.0228402
KETOGLUCONMET-PWY: ketogluconate metabolism|g__Proteus.s__Proteus_mirabilis	0.238556	1.35412
KETOGLUCONMET-PWY: ketogluconate metabolism|unclassified	0.327623	0.0164426
LACTOSECAT-PWY: lactose and galactose degradation I|g__Enterococcus.s__Enterococcus_faecalis	0.076485	0.193228
LACTOSECAT-PWY: lactose and galactose degradation I|g__Lactobacillus.s__Lactobacillus_rhamnosus	-0.563852	3.6038
LACTOSECAT-PWY: lactose and galactose degradation I|g__Staphylococcus.s__Staphylococcus_epidermidis	-0.171356	0.831778
LACTOSECAT-PWY: lactose and galactose degradation I|g__Staphylococcus.s__Staphylococcus_hominis	0.158251	0.47737
LACTOSECAT-PWY: lactose and galactose degradation I|g__Staphylococcus.s__Staphylococcus_lugdunensis	0.00901994	0.541508
LACTOSECAT-PWY: lactose and galactose degradation I|g__Streptococcus.s__Streptococcus_agalactiae	-3.37862	-0.613819
LACTOSECAT-PWY: lactose and galactose degradation I|g__Streptococcus.s__Streptococcus_mitis	0.0198016	1
LACTOSECAT-PWY: lactose and galactose degradation I|g__Streptococcus.s__Streptococcus_parasanguinis	0.0766611	1.02729
LACTOSECAT-PWY: lactose and galactose degradation I|g__Streptococcus.s__Streptococcus_salivarius	0.10862	0.531077
LACTOSECAT-PWY: lactose and galactose degradation I|unclassified	0.0360386	0.899635
LPSSYN-PWY: superpathway of lipopolysaccharide biosynthesis|g__Escherichia.s__Escherichia_coli	0.429422	-1.17938
LPSSYN-PWY: superpathway of lipopolysaccharide biosynthesis|g__Klebsiella.s__Klebsiella_pneumoniae	0.490849	-1.0768
MET-SAM-PWY: superpathway of S-adenosyl-L-methionine biosynthesis|g__Citrobacter.s__Citrobacter_freundii	-3.29191	-0.674011
MET-SAM-PWY: superpathway of S-adenosyl-L-methionine biosynthesis|g__Enterobacter.s__Enterobacter_cloacae_complex	0.350181	0.542521
MET-SAM-PWY: superpathway of S-adenosyl-L-methionine biosynthesis|g__Escherichia.s__Escherichia_coli	0.394998	-1.13449
MET-SAM-PWY: superpathway of S-adenosyl-L-methionine biosynthesis|g__Haemophilus.s__Haemophilus_parainfluenzae	0.0702972	0.760876
MET-SAM-PWY: superpathway of S-adenosyl-L-methionine biosynthesis|g__Klebsiella.s__Klebsiella_michiganensis	0.356345	0.101167
MET-SAM-PWY: superpathway of S-adenosyl-L-methionine biosynthesis|g__Klebsiella.s__Klebsiella_oxytoca	0.341132	0.101489
MET-SAM-PWY: superpathway of S-adenosyl-L-methionine biosynthesis|g__Klebsiella.s__Klebsiella_pneumoniae	0.379624	-0.213828
MET-SAM-PWY: superpathway of S-adenosyl-L-methionine biosynthesis|g__Klebsiella.s__Klebsiella_variicola	0.248942	-0.0849623
MET-SAM-PWY: superpathway of S-adenosyl-L-methionine biosynthesis|g__Klebsiella.s__Klebsiella_variicola_CAG_634	0.142705	-0.137352
MET-SAM-PWY: superpathway of S-adenosyl-L-methionine biosynthesis|g__Proteus.s__Proteus_mirabilis	0.237006	1.36355
MET-SAM-PWY: superpathway of S-adenosyl-L-methionine biosynthesis|unclassified	0.275769	-0.0191294
METHGLYUT-PWY: superpathway of methylglyoxal degradation|g__Escherichia.s__Escherichia_coli	0.44481	-1.18994
METSYN-PWY: L-homoserine and L-methionine biosynthesis|g__Citrobacter.s__Citrobacter_freundii	-3.33139	-0.683134
METSYN-PWY: L-homoserine and L-methionine biosynthesis|g__Enterobacter.s__Enterobacter_cloacae_complex	0.350108	0.543157
METSYN-PWY: L-homoserine and L-methionine biosynthesis|g__Escherichia.s__Escherichia_coli	0.398531	-1.12622
METSYN-PWY: L-homoserine and L-methionine biosynthesis|g__Haemophilus.s__Haemophilus_parainfluenzae	0.0689641	0.763222
METSYN-PWY: L-homoserine and L-methionine biosynthesis|g__Klebsiella.s__Klebsiella_michiganensis	0.356664	0.0983418
METSYN-PWY: L-homoserine and L-methionine biosynthesis|g__Klebsiella.s__Klebsiella_oxytoca	0.339235	0.117433
METSYN-PWY: L-homoserine and L-methionine biosynthesis|g__Klebsiella.s__Klebsiella_pneumoniae	0.379814	-0.212976
METSYN-PWY: L-homoserine and L-methionine biosynthesis|g__Klebsiella.s__Klebsiella_variicola	0.246611	-0.0872116
METSYN-PWY: L-homoserine and L-methionine biosynthesis|g__Klebsiella.s__Klebsiella_variicola_CAG_634	0.157208	-0.130385
METSYN-PWY: L-homoserine and L-methionine biosynthesis|g__Proteus.s__Proteus_mirabilis	0.236642	1.36583
METSYN-PWY: L-homoserine and L-methionine biosynthesis|unclassified	0.313179	-0.187978
NAD-BIOSYNTHESIS-II: NAD salvage pathway II|g__Citrobacter.s__Citrobacter_freundii	-3.31972	-0.678623
NAD-BIOSYNTHESIS-II: NAD salvage pathway II|g__Citrobacter.s__Citrobacter_youngae	-3.6987	-0.803451
NAD-BIOSYNTHESIS-II: NAD salvage pathway II|g__Enterobacter.s__Enterobacter_cloacae_complex	0.348132	0.557417
NAD-BIOSYNTHESIS-II: NAD salvage pathway II|g__Escherichia.s__Escherichia_coli	0.390992	-1.11171
NAD-BIOSYNTHESIS-II: NAD salvage pathway II|g__Haemophilus.s__Haemophilus_parainfluenzae	0.0456679	0.751498
NAD-BIOSYNTHESIS-II: NAD salvage pathway II|g__Klebsiella.s__Klebsiella_oxytoca	0.335724	0.114003
NAD-BIOSYNTHESIS-II: NAD salvage pathway II|g__Klebsiella.s__Klebsiella_pneumoniae	0.373702	-0.227445
NAD-BIOSYNTHESIS-II: NAD salvage pathway II|g__Klebsiella.s__Klebsiella_quasipneumoniae	0.387645	-0.11301
NAD-BIOSYNTHESIS-II: NAD salvage pathway II|g__Klebsiella.s__Klebsiella_variicola	0.351975	-0.224082
NAD-BIOSYNTHESIS-II: NAD salvage pathway II|g__Klebsiella.s__Klebsiella_variicola_CAG_634	0.357923	-0.276849
NAD-BIOSYNTHESIS-II: NAD salvage pathway II|g__Proteus.s__Proteus_mirabilis	0.235912	1.37029
NAD-BIOSYNTHESIS-II: NAD salvage pathway II|g__Streptococcus.s__Streptococcus_parasanguinis	0.0887524	1.01766
NAD-BIOSYNTHESIS-II: NAD salvage pathway II|unclassified	0.219661	0.447761
NAGLIPASYN-PWY: lipid IVA biosynthesis|g__Citrobacter.s__Citrobacter_freundii	-3.33217	-0.685334
NAGLIPASYN-PWY: lipid IVA biosynthesis|g__Enterobacter.s__Enterobacter_cloacae_complex	0.350275	0.551291
NAGLIPASYN-PWY: lipid IVA biosynthesis|g__Escherichia.s__Escherichia_coli	0.384466	-1.12259
NAGLIPASYN-PWY: lipid IVA biosynthesis|g__Haemophilus.s__Haemophilus_parainfluenzae	0.0677217	0.760891
NAGLIPASYN-PWY: lipid IVA biosynthesis|g__Klebsiella.s__Klebsiella_michiganensis	0.358829	0.0882076
NAGLIPASYN-PWY: lipid IVA biosynthesis|g__Klebsiella.s__Klebsiella_oxytoca	0.343694	0.110953
NAGLIPASYN-PWY: lipid IVA biosynthesis|g__Klebsiella.s__Klebsiella_pneumoniae	0.367426	-0.208451
NAGLIPASYN-PWY: lipid IVA biosynthesis|g__Klebsiella.s__Klebsiella_variicola	0.301671	-0.130133
NAGLIPASYN-PWY: lipid IVA biosynthesis|g__Klebsiella.s__Klebsiella_variicola_CAG_634	0.268296	-0.117718
NAGLIPASYN-PWY: lipid IVA biosynthesis|g__Proteus.s__Proteus_mirabilis	0.238007	1.35753
NAGLIPASYN-PWY: lipid IVA biosynthesis|unclassified	0.362655	-0.230176
NONOXIPENT-PWY: pentose phosphate pathway (non-oxidative branch)|g__Citrobacter.s__Citrobacter_freundii	-3.34945	-0.685893
NONOXIPENT-PWY: pentose phosphate pathway (non-oxidative branch)|g__Clostridium.s__Clostridium_perfringens	0.11994	0.68027
NONOXIPENT-PWY: pentose phosphate pathway (non-oxidative branch)|g__Cutibacterium.s__Cutibacterium_avidum	0.228617	-0.0652618
NONOXIPENT-PWY: pentose phosphate pathway (non-oxidative branch)|g__Enterobacter.s__Enterobacter_cloacae_complex	0.348877	0.549562
NONOXIPENT-PWY: pentose phosphate pathway (non-oxidative branch)|g__Enterococcus.s__Enterococcus_faecalis	-0.523448	0.494907
NONOXIPENT-PWY: pentose phosphate pathway (non-oxidative branch)|g__Escherichia.s__Escherichia_coli	0.440358	-1.10297
NONOXIPENT-PWY: pentose phosphate pathway (non-oxidative branch)|g__Haemophilus.s__Haemophilus_parainfluenzae	0.069238	0.765922
NONOXIPENT-PWY: pentose phosphate pathway (non-oxidative branch)|g__Klebsiella.s__Klebsiella_michiganensis	0.327508	0.147048
NONOXIPENT-PWY: pentose phosphate pathway (non-oxidative branch)|g__Klebsiella.s__Klebsiella_oxytoca	0.354237	0.0359123
NONOXIPENT-PWY: pentose phosphate pathway (non-oxidative branch)|g__Klebsiella.s__Klebsiella_pneumoniae	0.370086	-0.231744
NONOXIPENT-PWY: pentose phosphate pathway (non-oxidative branch)|g__Klebsiella.s__Klebsiella_quasipneumoniae	0.391261	-0.0468638
NONOXIPENT-PWY: pentose phosphate pathway (non-oxidative branch)|g__Klebsiella.s__Klebsiella_variicola	0.282061	-0.212117
NONOXIPENT-PWY: pentose phosphate pathway (non-oxidative branch)|g__Klebsiella.s__Klebsiella_variicola_CAG_634	0.260199	-0.109393
NONOXIPENT-PWY: pentose phosphate pathway (non-oxidative branch)|g__Proteus.s__Proteus_mirabilis	0.23603	1.37002
NONOXIPENT-PWY: pentose phosphate pathway (non-oxidative branch)|g__Staphylococcus.s__Staphylococcus_epidermidis	-0.202374	0.831882
NONOXIPENT-PWY: pentose phosphate pathway (non-oxidative branch)|g__Staphylococcus.s__Staphylococcus_hominis	0.165615	0.558683
NONOXIPENT-PWY: pentose phosphate pathway (non-oxidative branch)|g__Streptococcus.s__Streptococcus_agalactiae	-3.35592	-0.598062
NONOXIPENT-PWY: pentose phosphate pathway (non-oxidative branch)|g__Streptococcus.s__Streptococcus_salivarius	0.0971238	0.52554
NONOXIPENT-PWY: pentose phosphate pathway (non-oxidative branch)|unclassified	0.131166	-0.11085
OANTIGEN-PWY: O-antigen building blocks biosynthesis (E. coli)|g__Bifidobacterium.s__Bifidobacterium_breve	0.289506	-0.319782
OANTIGEN-PWY: O-antigen building blocks biosynthesis (E. coli)|g__Citrobacter.s__Citrobacter_freundii	-3.55457	-0.71211
OANTIGEN-PWY: O-antigen building blocks biosynthesis (E. coli)|g__Clostridium.s__Clostridium_perfringens	0.124832	0.68858
OANTIGEN-PWY: O-antigen building blocks biosynthesis (E. coli)|g__Enterobacter.s__Enterobacter_cloacae_complex	0.366086	0.484269
OANTIGEN-PWY: O-antigen building blocks biosynthesis (E. coli)|g__Enterococcus.s__Enterococcus_faecalis	-0.496255	0.593085
OANTIGEN-PWY: O-antigen building blocks biosynthesis (E. coli)|g__Escherichia.s__Escherichia_coli	0.470451	-1.13428
OANTIGEN-PWY: O-antigen building blocks biosynthesis (E. coli)|g__Klebsiella.s__Klebsiella_oxytoca	0.345914	0.247832
OANTIGEN-PWY: O-antigen building blocks biosynthesis (E. coli)|g__Klebsiella.s__Klebsiella_pneumoniae	0.371727	-0.183078
OANTIGEN-PWY: O-antigen building blocks biosynthesis (E. coli)|g__Streptococcus.s__Streptococcus_agalactiae	-3.31282	-0.573703
OANTIGEN-PWY: O-antigen building blocks biosynthesis (E. coli)|g__Streptococcus.s__Streptococcus_parasanguinis	0.0777164	1.02523
OANTIGEN-PWY: O-antigen building blocks biosynthesis (E. coli)|unclassified	0.216593	0.413068
ORNARGDEG-PWY: superpathway of L-arginine and L-ornithine degradation|g__Citrobacter.s__Citrobacter_freundii	-3.31828	-0.677808
ORNARGDEG-PWY: superpathway of L-arginine and L-ornithine degradation|g__Escherichia.s__Escherichia_coli	0.39898	-0.83028
ORNARGDEG-PWY: superpathway of L-arginine and L-ornithine degradation|g__Klebsiella.s__Klebsiella_oxytoca	0.358322	-0.196837
ORNARGDEG-PWY: superpathway of L-arginine and L-ornithine degradation|g__Klebsiella.s__Klebsiella_pneumoniae	0.380861	-0.250651
ORNARGDEG-PWY: superpathway of L-arginine and L-ornithine degradation|g__Klebsiella.s__Klebsiella_variicola	0.318127	-0.0446543
ORNARGDEG-PWY: superpathway of L-arginine and L-ornithine degradation|unclassified	0.420173	-0.636011
ORNDEG-PWY: superpathway of ornithine degradation|g__Citrobacter.s__Citrobacter_freundii	-3.32502	-0.682922
ORNDEG-PWY: superpathway of ornithine degradation|g__Citrobacter.s__Citrobacter_youngae	-3.71122	-0.808774
ORNDEG-PWY: superpathway of ornithine degradation|g__Escherichia.s__Escherichia_coli	0.398358	-0.81432
ORNDEG-PWY: superpathway of ornithine degradation|g__Klebsiella.s__Klebsiella_oxytoca	0.339564	0.124071
ORNDEG-PWY: superpathway of ornithine degradation|g__Klebsiella.s__Klebsiella_pneumoniae	0.382643	-0.267906
ORNDEG-PWY: superpathway of ornithine degradation|g__Klebsiella.s__Klebsiella_variicola	0.264908	-0.130171
ORNDEG-PWY: superpathway of ornithine degradation|g__Klebsiella.s__Klebsiella_variicola_CAG_634	0.246995	-0.137013
ORNDEG-PWY: superpathway of ornithine degradation|unclassified	0.422501	-0.707258
P105-PWY: TCA cycle IV (2-oxoglutarate decarboxylase)|g__Enterobacter.s__Enterobacter_cloacae_complex	0.37186	0.355382
P105-PWY: TCA cycle IV (2-oxoglutarate decarboxylase)|g__Escherichia.s__Escherichia_coli	0.441399	-1.17425
P105-PWY: TCA cycle IV (2-oxoglutarate decarboxylase)|g__Klebsiella.s__Klebsiella_oxytoca	0.336175	0.093794
P105-PWY: TCA cycle IV (2-oxoglutarate decarboxylase)|g__Klebsiella.s__Klebsiella_pneumoniae	0.372645	-0.232503
P105-PWY: TCA cycle IV (2-oxoglutarate decarboxylase)|g__Proteus.s__Proteus_mirabilis	0.239274	1.34866
P105-PWY: TCA cycle IV (2-oxoglutarate decarboxylase)|unclassified	0.335958	-0.15642
P108-PWY: pyruvate fermentation to propanoate I|g__Escherichia.s__Escherichia_coli	0.456335	-0.966453
P108-PWY: pyruvate fermentation to propanoate I|g__Klebsiella.s__Klebsiella_oxytoca	0.331832	0.144341
P122-PWY: heterolactic fermentation|g__Enterobacter.s__Enterobacter_cloacae_complex	0.3893	0.280948
P122-PWY: heterolactic fermentation|g__Escherichia.s__Escherichia_coli	0.464323	-1.29793
P122-PWY: heterolactic fermentation|g__Klebsiella.s__Klebsiella_pneumoniae	0.392954	-0.340319
P122-PWY: heterolactic fermentation|g__Klebsiella.s__Klebsiella_variicola	0.222308	-0.0286757
P122-PWY: heterolactic fermentation|g__Klebsiella.s__Klebsiella_variicola_CAG_634	0.2518	-0.0131232
P125-PWY: superpathway of (R,R)-butanediol biosynthesis|g__Staphylococcus.s__Staphylococcus_epidermidis	-0.2014	0.873766
P125-PWY: superpathway of (R,R)-butanediol biosynthesis|g__Streptococcus.s__Streptococcus_salivarius	0.161009	0.703472
P125-PWY: superpathway of (R,R)-butanediol biosynthesis|unclassified	0.30567	0.162414
P161-PWY: acetylene degradation|g__Citrobacter.s__Citrobacter_freundii	-3.32764	-0.6894
P161-PWY: acetylene degradation|g__Citrobacter.s__Citrobacter_youngae	-3.54397	-0.709827
P161-PWY: acetylene degradation|g__Enterobacter.s__Enterobacter_cloacae_complex	0.351479	0.536686
P161-PWY: acetylene degradation|g__Escherichia.s__Escherichia_coli	0.43651	-1.10817
P161-PWY: acetylene degradation|g__Klebsiella.s__Klebsiella_michiganensis	0.356421	0.116302
P161-PWY: acetylene degradation|g__Klebsiella.s__Klebsiella_oxytoca	0.333911	0.103
P161-PWY: acetylene degradation|g__Klebsiella.s__Klebsiella_pneumoniae	0.368305	-0.246817
P161-PWY: acetylene degradation|g__Klebsiella.s__Klebsiella_quasipneumoniae	0.383882	0.0145379
P161-PWY: acetylene degradation|g__Klebsiella.s__Klebsiella_variicola	0.285119	-0.121189
P161-PWY: acetylene degradation|g__Klebsiella.s__Klebsiella_variicola_CAG_634	0.264577	-0.0517508
P161-PWY: acetylene degradation|unclassified	0.208494	-0.126153
P164-PWY: purine nucleobases degradation I (anaerobic)|g__Enterococcus.s__Enterococcus_faecalis	-0.466175	0.586108
P164-PWY: purine nucleobases degradation I (anaerobic)|g__Streptococcus.s__Streptococcus_agalactiae	-3.0557	-0.441758
P185-PWY: formaldehyde assimilation III (dihydroxyacetone cycle)|g__Citrobacter.s__Citrobacter_freundii	-3.32957	-0.679509
P185-PWY: formaldehyde assimilation III (dihydroxyacetone cycle)|g__Enterobacter.s__Enterobacter_cloacae_complex	0.337813	0.583308
P185-PWY: formaldehyde assimilation III (dihydroxyacetone cycle)|g__Escherichia.s__Escherichia_coli	0.462147	-0.96483
P185-PWY: formaldehyde assimilation III (dihydroxyacetone cycle)|g__Klebsiella.s__Klebsiella_michiganensis	0.35682	0.1007
P185-PWY: formaldehyde assimilation III (dihydroxyacetone cycle)|g__Klebsiella.s__Klebsiella_pneumoniae	0.373023	-0.250267
P185-PWY: formaldehyde assimilation III (dihydroxyacetone cycle)|g__Proteus.s__Proteus_mirabilis	0.233842	1.38411
P185-PWY: formaldehyde assimilation III (dihydroxyacetone cycle)|unclassified	0.145803	0.282272
P221-PWY: octane oxidation|g__Enterobacter.s__Enterobacter_cloacae_complex	0.396547	0.250495
P221-PWY: octane oxidation|g__Escherichia.s__Escherichia_coli	0.309296	-0.791034
P221-PWY: octane oxidation|g__Klebsiella.s__Klebsiella_pneumoniae	0.378891	-0.278557
P221-PWY: octane oxidation|g__Klebsiella.s__Klebsiella_quasipneumoniae	0.402366	-0.0135926
P221-PWY: octane oxidation|unclassified	0.341884	-0.165437
P4-PWY: superpathway of L-lysine, L-threonine and L-methionine biosynthesis I|g__Citrobacter.s__Citrobacter_freundii	-3.56407	-0.717692
P4-PWY: superpathway of L-lysine, L-threonine and L-methionine biosynthesis I|g__Enterobacter.s__Enterobacter_cloacae_complex	0.34975	0.545342
P4-PWY: superpathway of L-lysine, L-threonine and L-methionine biosynthesis I|g__Escherichia.s__Escherichia_coli	0.4399	-1.14628
P4-PWY: superpathway of L-lysine, L-threonine and L-methionine biosynthesis I|g__Klebsiella.s__Klebsiella_oxytoca	0.338581	0.0953773
P4-PWY: superpathway of L-lysine, L-threonine and L-methionine biosynthesis I|g__Klebsiella.s__Klebsiella_pneumoniae	0.379307	-0.200615
P4-PWY: superpathway of L-lysine, L-threonine and L-methionine biosynthesis I|g__Klebsiella.s__Klebsiella_variicola	0.229511	-0.0839697
P4-PWY: superpathway of L-lysine, L-threonine and L-methionine biosynthesis I|g__Proteus.s__Proteus_mirabilis	0.236638	1.36613
P4-PWY: superpathway of L-lysine, L-threonine and L-methionine biosynthesis I|unclassified	0.257565	0.0513181
P42-PWY: incomplete reductive TCA cycle|g__Staphylococcus.s__Staphylococcus_epidermidis	-0.189965	0.823042
P441-PWY: superpathway of N-acetylneuraminate degradation|g__Citrobacter.s__Citrobacter_freundii	-3.33003	-0.686687
P441-PWY: superpathway of N-acetylneuraminate degradation|g__Enterobacter.s__Enterobacter_cloacae_complex	0.347415	0.541861
P441-PWY: superpathway of N-acetylneuraminate degradation|g__Escherichia.s__Escherichia_coli	0.438172	-1.13079
P441-PWY: superpathway of N-acetylneuraminate degradation|g__Klebsiella.s__Klebsiella_michiganensis	0.357082	0.10269
P441-PWY: superpathway of N-acetylneuraminate degradation|g__Klebsiella.s__Klebsiella_oxytoca	0.336203	0.116103
P441-PWY: superpathway of N-acetylneuraminate degradation|g__Klebsiella.s__Klebsiella_pneumoniae	0.383436	-0.276238
P441-PWY: superpathway of N-acetylneuraminate degradation|unclassified	0.230667	0.418275
P461-PWY: hexitol fermentation to lactate, formate, ethanol and acetate|g__Citrobacter.s__Citrobacter_freundii	-3.30054	-0.674886
P461-PWY: hexitol fermentation to lactate, formate, ethanol and acetate|g__Citrobacter.s__Citrobacter_youngae	-3.31566	-0.685316
P461-PWY: hexitol fermentation to lactate, formate, ethanol and acetate|g__Enterobacter.s__Enterobacter_cloacae_complex	0.348536	0.553632
P461-PWY: hexitol fermentation to lactate, formate, ethanol and acetate|g__Escherichia.s__Escherichia_coli	0.382336	-1.13277
P461-PWY: hexitol fermentation to lactate, formate, ethanol and acetate|g__Klebsiella.s__Klebsiella_michiganensis	0.358681	0.0995877
P461-PWY: hexitol fermentation to lactate, formate, ethanol and acetate|g__Klebsiella.s__Klebsiella_oxytoca	0.342668	0.107087
P461-PWY: hexitol fermentation to lactate, formate, ethanol and acetate|g__Klebsiella.s__Klebsiella_pneumoniae	0.366988	-0.232878
P461-PWY: hexitol fermentation to lactate, formate, ethanol and acetate|g__Klebsiella.s__Klebsiella_variicola	0.320386	-0.24889
P461-PWY: hexitol fermentation to lactate, formate, ethanol and acetate|g__Klebsiella.s__Klebsiella_variicola_CAG_634	0.258757	-0.063866
P461-PWY: hexitol fermentation to lactate, formate, ethanol and acetate|g__Lactobacillus.s__Lactobacillus_rhamnosus	-0.562997	3.58102
P461-PWY: hexitol fermentation to lactate, formate, ethanol and acetate|unclassified	0.336347	-0.468826
P562-PWY: myo-inositol degradation I|g__Clostridium.s__Clostridium_perfringens	0.167017	0.577467
P562-PWY: myo-inositol degradation I|g__Lactobacillus.s__Lactobacillus_rhamnosus	-0.563543	3.5985
PANTO-PWY: phosphopantothenate biosynthesis I|g__Actinomyces.s__Actinomyces_radingae	-0.429896	1.80517
PANTO-PWY: phosphopantothenate biosynthesis I|g__Bacteroides.s__Bacteroides_thetaiotaomicron	0.506325	-1.48877
PANTO-PWY: phosphopantothenate biosynthesis I|g__Citrobacter.s__Citrobacter_freundii	-3.28887	-0.68036
PANTO-PWY: phosphopantothenate biosynthesis I|g__Enterobacter.s__Enterobacter_cloacae_complex	0.351058	0.541507
PANTO-PWY: phosphopantothenate biosynthesis I|g__Enterococcus.s__Enterococcus_faecalis	0.145245	0.309827
PANTO-PWY: phosphopantothenate biosynthesis I|g__Escherichia.s__Escherichia_coli	0.394453	-1.08191
PANTO-PWY: phosphopantothenate biosynthesis I|g__Klebsiella.s__Klebsiella_michiganensis	0.357282	0.104568
PANTO-PWY: phosphopantothenate biosynthesis I|g__Klebsiella.s__Klebsiella_oxytoca	0.339188	0.112242
PANTO-PWY: phosphopantothenate biosynthesis I|g__Klebsiella.s__Klebsiella_pneumoniae	0.371202	-0.26328
PANTO-PWY: phosphopantothenate biosynthesis I|g__Klebsiella.s__Klebsiella_variicola	0.181939	-0.0506894
PANTO-PWY: phosphopantothenate biosynthesis I|g__Klebsiella.s__Klebsiella_variicola_CAG_634	0.186089	-0.0483531
PANTO-PWY: phosphopantothenate biosynthesis I|g__Proteus.s__Proteus_mirabilis	0.23801	1.35769
PANTO-PWY: phosphopantothenate biosynthesis I|g__Staphylococcus.s__Staphylococcus_epidermidis	-0.183405	0.849331
PANTO-PWY: phosphopantothenate biosynthesis I|g__Staphylococcus.s__Staphylococcus_hominis	0.166389	0.55223
PANTO-PWY: phosphopantothenate biosynthesis I|unclassified	0.288674	-0.0948441
PANTOSYN-PWY: pantothenate and coenzyme A biosynthesis I|g__Actinomyces.s__Actinomyces_radingae	-0.429234	1.80005
PANTOSYN-PWY: pantothenate and coenzyme A biosynthesis I|g__Bacteroides.s__Bacteroides_thetaiotaomicron	0.506395	-1.48963
PANTOSYN-PWY: pantothenate and coenzyme A biosynthesis I|g__Citrobacter.s__Citrobacter_freundii	-3.56721	-0.719255
PANTOSYN-PWY: pantothenate and coenzyme A biosynthesis I|g__Enterobacter.s__Enterobacter_cloacae_complex	0.349556	0.549014
PANTOSYN-PWY: pantothenate and coenzyme A biosynthesis I|g__Enterococcus.s__Enterococcus_faecalis	0.146469	0.310312
PANTOSYN-PWY: pantothenate and coenzyme A biosynthesis I|g__Escherichia.s__Escherichia_coli	0.440263	-1.14337
PANTOSYN-PWY: pantothenate and coenzyme A biosynthesis I|g__Klebsiella.s__Klebsiella_michiganensis	0.354766	0.116601
PANTOSYN-PWY: pantothenate and coenzyme A biosynthesis I|g__Klebsiella.s__Klebsiella_oxytoca	0.391794	-0.181607
PANTOSYN-PWY: pantothenate and coenzyme A biosynthesis I|g__Klebsiella.s__Klebsiella_pneumoniae	0.365648	-0.198127
PANTOSYN-PWY: pantothenate and coenzyme A biosynthesis I|g__Proteus.s__Proteus_mirabilis	0.237662	1.35892
PANTOSYN-PWY: pantothenate and coenzyme A biosynthesis I|g__Staphylococcus.s__Staphylococcus_epidermidis	-0.141479	0.864315
PANTOSYN-PWY: pantothenate and coenzyme A biosynthesis I|g__Staphylococcus.s__Staphylococcus_hominis	0.170328	0.532684
PANTOSYN-PWY: pantothenate and coenzyme A biosynthesis I|unclassified	0.217836	0.234902
PENTOSE-P-PWY: pentose phosphate pathway|g__Citrobacter.s__Citrobacter_freundii	-3.385	-0.692634
PENTOSE-P-PWY: pentose phosphate pathway|g__Enterobacter.s__Enterobacter_cloacae_complex	0.349214	0.550374
PENTOSE-P-PWY: pentose phosphate pathway|g__Enterococcus.s__Enterococcus_faecalis	-0.531069	0.538074
PENTOSE-P-PWY: pentose phosphate pathway|g__Escherichia.s__Escherichia_coli	0.442097	-1.13127
PENTOSE-P-PWY: pentose phosphate pathway|g__Haemophilus.s__Haemophilus_parainfluenzae	0.0691969	0.763714
PENTOSE-P-PWY: pentose phosphate pathway|g__Klebsiella.s__Klebsiella_michiganensis	0.347639	0.245091
PENTOSE-P-PWY: pentose phosphate pathway|g__Klebsiella.s__Klebsiella_oxytoca	0.343786	0.0729936
PENTOSE-P-PWY: pentose phosphate pathway|g__Klebsiella.s__Klebsiella_pneumoniae	0.377474	-0.198736
PENTOSE-P-PWY: pentose phosphate pathway|g__Klebsiella.s__Klebsiella_quasipneumoniae	0.395397	-0.013134
PENTOSE-P-PWY: pentose phosphate pathway|g__Klebsiella.s__Klebsiella_variicola	0.217527	-0.0320491
PENTOSE-P-PWY: pentose phosphate pathway|g__Klebsiella.s__Klebsiella_variicola_CAG_634	0.264333	-0.00802033
PENTOSE-P-PWY: pentose phosphate pathway|g__Proteus.s__Proteus_mirabilis	0.228762	1.41624
PENTOSE-P-PWY: pentose phosphate pathway|g__Staphylococcus.s__Staphylococcus_hominis	0.166165	0.556083
PENTOSE-P-PWY: pentose phosphate pathway|g__Streptococcus.s__Streptococcus_agalactiae	-3.0625	-0.447707
PENTOSE-P-PWY: pentose phosphate pathway|unclassified	0.292896	0.0739415
PEPTIDOGLYCANSYN-PWY: peptidoglycan biosynthesis I (meso-diaminopimelate containing)|g__Actinomyces.s__Actinomyces_radingae	-0.430956	1.81293
PEPTIDOGLYCANSYN-PWY: peptidoglycan biosynthesis I (meso-diaminopimelate containing)|g__Bacteroides.s__Bacteroides_thetaiotaomicron	0.506305	-1.48851
PEPTIDOGLYCANSYN-PWY: peptidoglycan biosynthesis I (meso-diaminopimelate containing)|g__Bifidobacterium.s__Bifidobacterium_breve	0.289707	-0.321062
PEPTIDOGLYCANSYN-PWY: peptidoglycan biosynthesis I (meso-diaminopimelate containing)|g__Citrobacter.s__Citrobacter_freundii	-3.34399	-0.689657
PEPTIDOGLYCANSYN-PWY: peptidoglycan biosynthesis I (meso-diaminopimelate containing)|g__Clostridium.s__Clostridium_perfringens	0.12563	0.672413
PEPTIDOGLYCANSYN-PWY: peptidoglycan biosynthesis I (meso-diaminopimelate containing)|g__Cutibacterium.s__Cutibacterium_avidum	0.228488	-0.0618123
PEPTIDOGLYCANSYN-PWY: peptidoglycan biosynthesis I (meso-diaminopimelate containing)|g__Enterobacter.s__Enterobacter_cloacae_complex	0.34917	0.550326
PEPTIDOGLYCANSYN-PWY: peptidoglycan biosynthesis I (meso-diaminopimelate containing)|g__Enterococcus.s__Enterococcus_faecalis	-0.497656	0.564276
PEPTIDOGLYCANSYN-PWY: peptidoglycan biosynthesis I (meso-diaminopimelate containing)|g__Escherichia.s__Escherichia_coli	0.439322	-1.13125
PEPTIDOGLYCANSYN-PWY: peptidoglycan biosynthesis I (meso-diaminopimelate containing)|g__Haemophilus.s__Haemophilus_parainfluenzae	0.0674692	0.761193
PEPTIDOGLYCANSYN-PWY: peptidoglycan biosynthesis I (meso-diaminopimelate containing)|g__Klebsiella.s__Klebsiella_michiganensis	0.373857	0.021045
PEPTIDOGLYCANSYN-PWY: peptidoglycan biosynthesis I (meso-diaminopimelate containing)|g__Klebsiella.s__Klebsiella_oxytoca	0.38051	-0.107528
PEPTIDOGLYCANSYN-PWY: peptidoglycan biosynthesis I (meso-diaminopimelate containing)|g__Klebsiella.s__Klebsiella_pneumoniae	0.3794	-0.20695
PEPTIDOGLYCANSYN-PWY: peptidoglycan biosynthesis I (meso-diaminopimelate containing)|g__Klebsiella.s__Klebsiella_variicola	0.229759	-0.0245181
PEPTIDOGLYCANSYN-PWY: peptidoglycan biosynthesis I (meso-diaminopimelate containing)|g__Klebsiella.s__Klebsiella_variicola_CAG_634	0.207212	-0.0354396
PEPTIDOGLYCANSYN-PWY: peptidoglycan biosynthesis I (meso-diaminopimelate containing)|g__Lactobacillus.s__Lactobacillus_rhamnosus	-0.563465	3.60415
PEPTIDOGLYCANSYN-PWY: peptidoglycan biosynthesis I (meso-diaminopimelate containing)|g__Proteus.s__Proteus_mirabilis	0.225079	1.43951
PEPTIDOGLYCANSYN-PWY: peptidoglycan biosynthesis I (meso-diaminopimelate containing)|g__Staphylococcus.s__Staphylococcus_epidermidis	-0.138827	0.846901
PEPTIDOGLYCANSYN-PWY: peptidoglycan biosynthesis I (meso-diaminopimelate containing)|g__Staphylococcus.s__Staphylococcus_hominis	0.177003	0.531525
PEPTIDOGLYCANSYN-PWY: peptidoglycan biosynthesis I (meso-diaminopimelate containing)|g__Streptococcus.s__Streptococcus_agalactiae	-3.32588	-0.584534
PEPTIDOGLYCANSYN-PWY: peptidoglycan biosynthesis I (meso-diaminopimelate containing)|g__Streptococcus.s__Streptococcus_salivarius	0.0970255	0.529103
PEPTIDOGLYCANSYN-PWY: peptidoglycan biosynthesis I (meso-diaminopimelate containing)|g__Veillonella.s__Veillonella_parvula	0.129276	0.188677
PEPTIDOGLYCANSYN-PWY: peptidoglycan biosynthesis I (meso-diaminopimelate containing)|unclassified	0.221469	0.218983
PHOSLIPSYN-PWY: superpathway of phospholipid biosynthesis I (bacteria)|g__Citrobacter.s__Citrobacter_freundii	-3.32863	-0.682701
PHOSLIPSYN-PWY: superpathway of phospholipid biosynthesis I (bacteria)|g__Enterobacter.s__Enterobacter_cloacae_complex	0.348977	0.556931
PHOSLIPSYN-PWY: superpathway of phospholipid biosynthesis I (bacteria)|g__Escherichia.s__Escherichia_coli	0.440391	-1.13039
PHOSLIPSYN-PWY: superpathway of phospholipid biosynthesis I (bacteria)|g__Haemophilus.s__Haemophilus_parainfluenzae	0.0672007	0.75884
PHOSLIPSYN-PWY: superpathway of phospholipid biosynthesis I (bacteria)|g__Klebsiella.s__Klebsiella_michiganensis	0.357502	0.100136
PHOSLIPSYN-PWY: superpathway of phospholipid biosynthesis I (bacteria)|g__Klebsiella.s__Klebsiella_oxytoca	0.340358	0.110755
PHOSLIPSYN-PWY: superpathway of phospholipid biosynthesis I (bacteria)|g__Klebsiella.s__Klebsiella_pneumoniae	0.379141	-0.208392
PHOSLIPSYN-PWY: superpathway of phospholipid biosynthesis I (bacteria)|g__Klebsiella.s__Klebsiella_variicola	0.209483	-0.0360759
PHOSLIPSYN-PWY: superpathway of phospholipid biosynthesis I (bacteria)|g__Klebsiella.s__Klebsiella_variicola_CAG_634	0.20343	-0.0391509
PHOSLIPSYN-PWY: superpathway of phospholipid biosynthesis I (bacteria)|g__Proteus.s__Proteus_mirabilis	0.238746	1.35243
PHOSLIPSYN-PWY: superpathway of phospholipid biosynthesis I (bacteria)|unclassified	0.304302	-0.330501
POLYAMSYN-PWY: superpathway of polyamine biosynthesis I|g__Enterobacter.s__Enterobacter_cloacae_complex	0.349617	0.536712
POLYAMSYN-PWY: superpathway of polyamine biosynthesis I|g__Escherichia.s__Escherichia_coli	0.438094	-1.12885
POLYAMSYN-PWY: superpathway of polyamine biosynthesis I|g__Klebsiella.s__Klebsiella_michiganensis	0.357107	0.102213
POLYAMSYN-PWY: superpathway of polyamine biosynthesis I|g__Klebsiella.s__Klebsiella_oxytoca	0.340614	0.11752
POLYAMSYN-PWY: superpathway of polyamine biosynthesis I|g__Klebsiella.s__Klebsiella_pneumoniae	0.375806	-0.250221
POLYAMSYN-PWY: superpathway of polyamine biosynthesis I|g__Klebsiella.s__Klebsiella_quasipneumoniae	0.415997	-0.0487238
POLYAMSYN-PWY: superpathway of polyamine biosynthesis I|g__Klebsiella.s__Klebsiella_variicola	0.332227	-0.257078
POLYAMSYN-PWY: superpathway of polyamine biosynthesis I|g__Klebsiella.s__Klebsiella_variicola_CAG_634	0.318798	-0.220014
POLYAMSYN-PWY: superpathway of polyamine biosynthesis I|unclassified	0.332325	-0.394039
POLYISOPRENSYN-PWY: polyisoprenoid biosynthesis (E. coli)|g__Citrobacter.s__Citrobacter_freundii	-3.31869	-0.680334
POLYISOPRENSYN-PWY: polyisoprenoid biosynthesis (E. coli)|g__Enterobacter.s__Enterobacter_cloacae_complex	0.408717	0.199222
POLYISOPRENSYN-PWY: polyisoprenoid biosynthesis (E. coli)|g__Escherichia.s__Escherichia_coli	0.438818	-1.1345
POLYISOPRENSYN-PWY: polyisoprenoid biosynthesis (E. coli)|g__Klebsiella.s__Klebsiella_oxytoca	0.342237	0.0834503
POLYISOPRENSYN-PWY: polyisoprenoid biosynthesis (E. coli)|g__Klebsiella.s__Klebsiella_pneumoniae	0.374134	-0.238208
POLYISOPRENSYN-PWY: polyisoprenoid biosynthesis (E. coli)|g__Klebsiella.s__Klebsiella_variicola	0.183983	-0.0518234
POLYISOPRENSYN-PWY: polyisoprenoid biosynthesis (E. coli)|unclassified	0.208664	0.231603
PPGPPMET-PWY: ppGpp biosynthesis|g__Citrobacter.s__Citrobacter_freundii	-3.35021	-0.687666
PPGPPMET-PWY: ppGpp biosynthesis|g__Citrobacter.s__Citrobacter_youngae	-3.55969	-0.714941
PPGPPMET-PWY: ppGpp biosynthesis|g__Enterobacter.s__Enterobacter_cloacae_complex	0.350584	0.544355
PPGPPMET-PWY: ppGpp biosynthesis|g__Escherichia.s__Escherichia_coli	0.438262	-1.12527
PPGPPMET-PWY: ppGpp biosynthesis|g__Haemophilus.s__Haemophilus_parainfluenzae	0.0678893	0.762376
PPGPPMET-PWY: ppGpp biosynthesis|g__Klebsiella.s__Klebsiella_michiganensis	0.355955	0.114614
PPGPPMET-PWY: ppGpp biosynthesis|g__Klebsiella.s__Klebsiella_oxytoca	0.353426	-0.295901
PPGPPMET-PWY: ppGpp biosynthesis|g__Klebsiella.s__Klebsiella_pneumoniae	0.365376	-0.186652
PPGPPMET-PWY: ppGpp biosynthesis|g__Klebsiella.s__Klebsiella_quasipneumoniae	0.40484	-0.0612949
PPGPPMET-PWY: ppGpp biosynthesis|g__Klebsiella.s__Klebsiella_variicola	0.266786	-0.0310944
PPGPPMET-PWY: ppGpp biosynthesis|g__Proteus.s__Proteus_mirabilis	0.236873	1.36429
PPGPPMET-PWY: ppGpp biosynthesis|g__Staphylococcus.s__Staphylococcus_epidermidis	0.278852	-0.45993
PPGPPMET-PWY: ppGpp biosynthesis|unclassified	0.340313	-0.226467
PROTOCATECHUATE-ORTHO-CLEAVAGE-PWY: protocatechuate degradation II (ortho-cleavage pathway)|g__Escherichia.s__Escherichia_coli	0.458225	-0.803522
PROTOCATECHUATE-ORTHO-CLEAVAGE-PWY: protocatechuate degradation II (ortho-cleavage pathway)|g__Klebsiella.s__Klebsiella_michiganensis	0.358526	0.10188
PROTOCATECHUATE-ORTHO-CLEAVAGE-PWY: protocatechuate degradation II (ortho-cleavage pathway)|g__Klebsiella.s__Klebsiella_oxytoca	0.343396	0.0980918
PROTOCATECHUATE-ORTHO-CLEAVAGE-PWY: protocatechuate degradation II (ortho-cleavage pathway)|g__Klebsiella.s__Klebsiella_pneumoniae	0.383112	-0.262757
PROTOCATECHUATE-ORTHO-CLEAVAGE-PWY: protocatechuate degradation II (ortho-cleavage pathway)|g__Klebsiella.s__Klebsiella_variicola	0.257166	-0.0616134
PRPP-PWY: superpathway of histidine, purine, and pyrimidine biosynthesis|g__Enterobacter.s__Enterobacter_cloacae_complex	0.400199	0.235138
PRPP-PWY: superpathway of histidine, purine, and pyrimidine biosynthesis|g__Escherichia.s__Escherichia_coli	0.440836	-1.17398
PRPP-PWY: superpathway of histidine, purine, and pyrimidine biosynthesis|g__Klebsiella.s__Klebsiella_pneumoniae	0.381256	-0.256434
PRPP-PWY: superpathway of histidine, purine, and pyrimidine biosynthesis|unclassified	0.227765	0.382012
PWY-1042: glycolysis IV (plant cytosol)|g__Citrobacter.s__Citrobacter_freundii	-3.35698	-0.686906
PWY-1042: glycolysis IV (plant cytosol)|g__Clostridium.s__Clostridium_perfringens	0.123619	0.679329
PWY-1042: glycolysis IV (plant cytosol)|g__Enterobacter.s__Enterobacter_cloacae_complex	0.349204	0.548593
PWY-1042: glycolysis IV (plant cytosol)|g__Escherichia.s__Escherichia_coli	0.438676	-1.13251
PWY-1042: glycolysis IV (plant cytosol)|g__Haemophilus.s__Haemophilus_parainfluenzae	0.0662526	0.763939
PWY-1042: glycolysis IV (plant cytosol)|g__Klebsiella.s__Klebsiella_michiganensis	0.356716	0.106548
PWY-1042: glycolysis IV (plant cytosol)|g__Klebsiella.s__Klebsiella_oxytoca	0.338772	0.116905
PWY-1042: glycolysis IV (plant cytosol)|g__Klebsiella.s__Klebsiella_pneumoniae	0.373553	-0.28111
PWY-1042: glycolysis IV (plant cytosol)|g__Klebsiella.s__Klebsiella_quasipneumoniae	0.388754	-0.222284
PWY-1042: glycolysis IV (plant cytosol)|g__Klebsiella.s__Klebsiella_variicola	0.34199	-0.245431
PWY-1042: glycolysis IV (plant cytosol)|g__Klebsiella.s__Klebsiella_variicola_CAG_634	0.355677	-0.254517
PWY-1042: glycolysis IV (plant cytosol)|g__Lactobacillus.s__Lactobacillus_rhamnosus	-0.564069	3.60167
PWY-1042: glycolysis IV (plant cytosol)|g__Proteus.s__Proteus_mirabilis	0.236783	1.36549
PWY-1042: glycolysis IV (plant cytosol)|g__Staphylococcus.s__Staphylococcus_epidermidis	-0.16228	0.792613
PWY-1042: glycolysis IV (plant cytosol)|g__Staphylococcus.s__Staphylococcus_hominis	0.167034	0.547654
PWY-1042: glycolysis IV (plant cytosol)|g__Staphylococcus.s__Staphylococcus_lugdunensis	0.00150396	0.547805
PWY-1042: glycolysis IV (plant cytosol)|g__Streptococcus.s__Streptococcus_mitis	0.0376487	0.954656
PWY-1042: glycolysis IV (plant cytosol)|g__Streptococcus.s__Streptococcus_parasanguinis	0.0801102	1.07854
PWY-1042: glycolysis IV (plant cytosol)|g__Streptococcus.s__Streptococcus_salivarius_CAG_79	0.144372	0.674937
PWY-1042: glycolysis IV (plant cytosol)|g__Veillonella.s__Veillonella_parvula	0.154911	0.0944311
PWY-1042: glycolysis IV (plant cytosol)|unclassified	0.144878	0.13026
PWY-1269: CMP-3-deoxy-D-manno-octulosonate biosynthesis I|g__Bacteroides.s__Bacteroides_thetaiotaomicron	0.506286	-1.48804
PWY-1269: CMP-3-deoxy-D-manno-octulosonate biosynthesis I|g__Citrobacter.s__Citrobacter_freundii	-3.274	-0.677228
PWY-1269: CMP-3-deoxy-D-manno-octulosonate biosynthesis I|g__Enterobacter.s__Enterobacter_cloacae_complex	0.350499	0.570121
PWY-1269: CMP-3-deoxy-D-manno-octulosonate biosynthesis I|g__Escherichia.s__Escherichia_coli	0.440944	-1.07946
PWY-1269: CMP-3-deoxy-D-manno-octulosonate biosynthesis I|g__Haemophilus.s__Haemophilus_parainfluenzae	0.0734184	0.758632
PWY-1269: CMP-3-deoxy-D-manno-octulosonate biosynthesis I|g__Klebsiella.s__Klebsiella_michiganensis	0.355741	0.117606
PWY-1269: CMP-3-deoxy-D-manno-octulosonate biosynthesis I|g__Klebsiella.s__Klebsiella_oxytoca	0.33805	0.111003
PWY-1269: CMP-3-deoxy-D-manno-octulosonate biosynthesis I|g__Klebsiella.s__Klebsiella_pneumoniae	0.365178	-0.221255
PWY-1269: CMP-3-deoxy-D-manno-octulosonate biosynthesis I|g__Klebsiella.s__Klebsiella_variicola	0.221206	-0.0296737
PWY-1269: CMP-3-deoxy-D-manno-octulosonate biosynthesis I|g__Klebsiella.s__Klebsiella_variicola_CAG_634	0.198598	-0.0413821
PWY-1269: CMP-3-deoxy-D-manno-octulosonate biosynthesis I|g__Proteus.s__Proteus_mirabilis	0.238785	1.35267
PWY-1269: CMP-3-deoxy-D-manno-octulosonate biosynthesis I|unclassified	0.354738	-0.320485
PWY-1541: superpathway of taurine degradation|g__Klebsiella.s__Klebsiella_pneumoniae	0.378764	-0.237973
PWY-1861: formaldehyde assimilation II (RuMP Cycle)|g__Enterobacter.s__Enterobacter_cloacae_complex	0.418397	0.0940855
PWY-1861: formaldehyde assimilation II (RuMP Cycle)|g__Escherichia.s__Escherichia_coli	0.452496	-1.25294
PWY-1861: formaldehyde assimilation II (RuMP Cycle)|g__Klebsiella.s__Klebsiella_pneumoniae	0.385456	-0.248231
PWY-1861: formaldehyde assimilation II (RuMP Cycle)|g__Staphylococcus.s__Staphylococcus_epidermidis	-0.221908	0.890749
PWY-1861: formaldehyde assimilation II (RuMP Cycle)|g__Staphylococcus.s__Staphylococcus_hominis	0.165184	0.558376
PWY-241: C4 photosynthetic carbon assimilation cycle, NADP-ME type|g__Streptococcus.s__Streptococcus_agalactiae	-3.38701	-0.61709
PWY-241: C4 photosynthetic carbon assimilation cycle, NADP-ME type|unclassified	0.236544	-0.396484
PWY-2723: trehalose degradation V|g__Citrobacter.s__Citrobacter_freundii	-3.71293	-0.808749
PWY-2723: trehalose degradation V|g__Enterobacter.s__Enterobacter_cloacae_complex	0.349354	0.558916
PWY-2723: trehalose degradation V|g__Escherichia.s__Escherichia_coli	0.440921	-1.14237
PWY-2723: trehalose degradation V|g__Klebsiella.s__Klebsiella_oxytoca	0.358219	0.00830204
PWY-2723: trehalose degradation V|g__Klebsiella.s__Klebsiella_pneumoniae	0.369782	-0.244746
PWY-2723: trehalose degradation V|g__Klebsiella.s__Klebsiella_variicola	0.218144	-0.0294085
PWY-2723: trehalose degradation V|g__Klebsiella.s__Klebsiella_variicola_CAG_634	0.240309	-0.0192374
PWY-2723: trehalose degradation V|unclassified	0.304706	-0.170488
PWY-2941: L-lysine biosynthesis II|g__Clostridium.s__Clostridium_perfringens	0.126209	0.672736
PWY-2941: L-lysine biosynthesis II|g__Enterococcus.s__Enterococcus_faecalis	-0.484778	0.534061
PWY-2941: L-lysine biosynthesis II|g__Klebsiella.s__Klebsiella_oxytoca	0.333867	0.144473
PWY-2941: L-lysine biosynthesis II|g__Klebsiella.s__Klebsiella_pneumoniae	0.400235	-0.156393
PWY-2941: L-lysine biosynthesis II|g__Lactobacillus.s__Lactobacillus_rhamnosus	-0.564081	3.61419
PWY-2941: L-lysine biosynthesis II|g__Proteus.s__Proteus_mirabilis	0.23644	1.36732
PWY-2941: L-lysine biosynthesis II|g__Streptococcus.s__Streptococcus_agalactiae	-3.05585	-0.442919
PWY-2941: L-lysine biosynthesis II|g__Streptococcus.s__Streptococcus_salivarius	0.0957546	0.522184
PWY-2941: L-lysine biosynthesis II|unclassified	0.0424246	0.488839
PWY-2942: L-lysine biosynthesis III|g__Actinomyces.s__Actinomyces_radingae	-0.433594	1.83349
PWY-2942: L-lysine biosynthesis III|g__Bacteroides.s__Bacteroides_thetaiotaomicron	0.5064	-1.48973
PWY-2942: L-lysine biosynthesis III|g__Bifidobacterium.s__Bifidobacterium_breve	0.286945	-0.305449
PWY-2942: L-lysine biosynthesis III|g__Citrobacter.s__Citrobacter_freundii	-3.56257	-0.716825
PWY-2942: L-lysine biosynthesis III|g__Clostridium.s__Clostridium_perfringens	0.125967	0.672674
PWY-2942: L-lysine biosynthesis III|g__Cutibacterium.s__Cutibacterium_avidum	0.228846	-0.0667034
PWY-2942: L-lysine biosynthesis III|g__Enterobacter.s__Enterobacter_cloacae_complex	0.348632	0.553295
PWY-2942: L-lysine biosynthesis III|g__Enterococcus.s__Enterococcus_faecalis	-0.503805	0.527691
PWY-2942: L-lysine biosynthesis III|g__Escherichia.s__Escherichia_coli	0.440237	-1.15245
PWY-2942: L-lysine biosynthesis III|g__Haemophilus.s__Haemophilus_parainfluenzae	0.0716805	0.7545
PWY-2942: L-lysine biosynthesis III|g__Klebsiella.s__Klebsiella_michiganensis	0.361561	0.0582154
PWY-2942: L-lysine biosynthesis III|g__Klebsiella.s__Klebsiella_oxytoca	0.339284	0.121588
PWY-2942: L-lysine biosynthesis III|g__Klebsiella.s__Klebsiella_pneumoniae	0.374394	-0.172769
PWY-2942: L-lysine biosynthesis III|g__Klebsiella.s__Klebsiella_variicola	0.298403	-0.077012
PWY-2942: L-lysine biosynthesis III|g__Klebsiella.s__Klebsiella_variicola_CAG_634	0.299784	-0.157093
PWY-2942: L-lysine biosynthesis III|g__Lactobacillus.s__Lactobacillus_rhamnosus	-0.564123	3.61581
PWY-2942: L-lysine biosynthesis III|g__Proteus.s__Proteus_mirabilis	0.238171	1.35627
PWY-2942: L-lysine biosynthesis III|g__Staphylococcus.s__Staphylococcus_epidermidis	-0.200655	0.83911
PWY-2942: L-lysine biosynthesis III|g__Staphylococcus.s__Staphylococcus_hominis	0.166977	0.549119
PWY-2942: L-lysine biosynthesis III|g__Staphylococcus.s__Staphylococcus_lugdunensis	0.0097024	0.53838
PWY-2942: L-lysine biosynthesis III|g__Streptococcus.s__Streptococcus_agalactiae	-3.05279	-0.441249
PWY-2942: L-lysine biosynthesis III|g__Streptococcus.s__Streptococcus_salivarius	0.0957687	0.521969
PWY-2942: L-lysine biosynthesis III|g__Veillonella.s__Veillonella_dispar	0.140375	-0.0635955
PWY-2942: L-lysine biosynthesis III|g__Veillonella.s__Veillonella_parvula	0.154445	0.201475
PWY-2942: L-lysine biosynthesis III|unclassified	0.184326	0.172563
PWY-3001: superpathway of L-isoleucine biosynthesis I|g__Bifidobacterium.s__Bifidobacterium_breve	0.284379	-0.290385
PWY-3001: superpathway of L-isoleucine biosynthesis I|g__Citrobacter.s__Citrobacter_freundii	-3.32944	-0.683053
PWY-3001: superpathway of L-isoleucine biosynthesis I|g__Cutibacterium.s__Cutibacterium_avidum	0.229122	-0.0685223
PWY-3001: superpathway of L-isoleucine biosynthesis I|g__Enterobacter.s__Enterobacter_cloacae_complex	0.350045	0.542712
PWY-3001: superpathway of L-isoleucine biosynthesis I|g__Escherichia.s__Escherichia_coli	0.396226	-1.13563
PWY-3001: superpathway of L-isoleucine biosynthesis I|g__Haemophilus.s__Haemophilus_parainfluenzae	0.0686944	0.76286
PWY-3001: superpathway of L-isoleucine biosynthesis I|g__Klebsiella.s__Klebsiella_michiganensis	0.354972	0.104607
PWY-3001: superpathway of L-isoleucine biosynthesis I|g__Klebsiella.s__Klebsiella_oxytoca	0.343908	0.038952
PWY-3001: superpathway of L-isoleucine biosynthesis I|g__Klebsiella.s__Klebsiella_pneumoniae	0.374124	-0.234039
PWY-3001: superpathway of L-isoleucine biosynthesis I|g__Klebsiella.s__Klebsiella_quasipneumoniae	0.373381	-0.00469708
PWY-3001: superpathway of L-isoleucine biosynthesis I|g__Klebsiella.s__Klebsiella_variicola	0.193488	-0.0243923
PWY-3001: superpathway of L-isoleucine biosynthesis I|g__Proteus.s__Proteus_mirabilis	0.237938	1.35724
PWY-3001: superpathway of L-isoleucine biosynthesis I|g__Staphylococcus.s__Staphylococcus_epidermidis	-0.180162	0.819762
PWY-3001: superpathway of L-isoleucine biosynthesis I|g__Staphylococcus.s__Staphylococcus_hominis	0.167263	0.548149
PWY-3001: superpathway of L-isoleucine biosynthesis I|g__Streptococcus.s__Streptococcus_mitis	0.0297614	0.932675
PWY-3001: superpathway of L-isoleucine biosynthesis I|g__Streptococcus.s__Streptococcus_parasanguinis	0.0773671	1.02672
PWY-3001: superpathway of L-isoleucine biosynthesis I|g__Streptococcus.s__Streptococcus_salivarius	0.0956959	0.51795
PWY-3001: superpathway of L-isoleucine biosynthesis I|g__Streptococcus.s__Streptococcus_salivarius_CAG_79	0.139136	0.672505
PWY-3001: superpathway of L-isoleucine biosynthesis I|g__Veillonella.s__Veillonella_parvula	0.152364	0.192256
PWY-3001: superpathway of L-isoleucine biosynthesis I|unclassified	0.249591	0.144195
PWY-3781: aerobic respiration I (cytochrome c)|g__Citrobacter.s__Citrobacter_freundii	-3.32718	-0.686685
PWY-3781: aerobic respiration I (cytochrome c)|g__Cutibacterium.s__Cutibacterium_avidum	0.224558	-0.0453858
PWY-3781: aerobic respiration I (cytochrome c)|unclassified	0.0470664	0.661862
PWY-3801: sucrose degradation II (sucrose synthase)|g__Klebsiella.s__Klebsiella_pneumoniae	0.380366	-0.259726
PWY-3841: folate transformations II|g__Bacteroides.s__Bacteroides_thetaiotaomicron	0.506363	-1.48931
PWY-3841: folate transformations II|g__Citrobacter.s__Citrobacter_freundii	-3.32748	-0.69038
PWY-3841: folate transformations II|g__Cutibacterium.s__Cutibacterium_avidum	0.224426	-0.0575131
PWY-3841: folate transformations II|g__Enterobacter.s__Enterobacter_cloacae_complex	0.349478	0.544909
PWY-3841: folate transformations II|g__Enterococcus.s__Enterococcus_faecalis	-0.469599	0.543661
PWY-3841: folate transformations II|g__Escherichia.s__Escherichia_coli	0.36524	-1.12246
PWY-3841: folate transformations II|g__Haemophilus.s__Haemophilus_parainfluenzae	0.0696449	0.762618
PWY-3841: folate transformations II|g__Klebsiella.s__Klebsiella_michiganensis	0.376963	-0.0248613
PWY-3841: folate transformations II|g__Klebsiella.s__Klebsiella_oxytoca	0.337748	0.109874
PWY-3841: folate transformations II|g__Klebsiella.s__Klebsiella_pneumoniae	0.378602	-0.216759
PWY-3841: folate transformations II|g__Klebsiella.s__Klebsiella_quasipneumoniae	0.407488	0.0872686
PWY-3841: folate transformations II|g__Klebsiella.s__Klebsiella_variicola	0.271594	-0.0808379
PWY-3841: folate transformations II|g__Lactobacillus.s__Lactobacillus_rhamnosus	-0.563232	3.59048
PWY-3841: folate transformations II|g__Proteus.s__Proteus_mirabilis	0.236782	1.36594
PWY-3841: folate transformations II|g__Staphylococcus.s__Staphylococcus_epidermidis	-0.144053	0.84511
PWY-3841: folate transformations II|g__Staphylococcus.s__Staphylococcus_hominis	0.167772	0.548384
PWY-3841: folate transformations II|g__Streptococcus.s__Streptococcus_agalactiae	-3.27993	-0.555441
PWY-3841: folate transformations II|g__Streptococcus.s__Streptococcus_parasanguinis	0.0762355	1.03268
PWY-3841: folate transformations II|g__Streptococcus.s__Streptococcus_salivarius	0.0965525	0.538454
PWY-3841: folate transformations II|g__Veillonella.s__Veillonella_dispar	0.138753	-0.0772935
PWY-3841: folate transformations II|g__Veillonella.s__Veillonella_parvula	0.149895	0.221568
PWY-3841: folate transformations II|unclassified	0.134882	0.387399
PWY-4041: &gamma;-glutamyl cycle|g__Bifidobacterium.s__Bifidobacterium_breve	0.284461	-0.291506
PWY-4041: &gamma;-glutamyl cycle|g__Citrobacter.s__Citrobacter_freundii	-3.31449	-0.681761
PWY-4041: &gamma;-glutamyl cycle|g__Citrobacter.s__Citrobacter_youngae	-3.37487	-0.690377
PWY-4041: &gamma;-glutamyl cycle|g__Clostridium.s__Clostridium_perfringens	0.128338	0.669857
PWY-4041: &gamma;-glutamyl cycle|g__Enterobacter.s__Enterobacter_cloacae_complex	0.350355	0.550415
PWY-4041: &gamma;-glutamyl cycle|g__Escherichia.s__Escherichia_coli	0.402465	-1.08376
PWY-4041: &gamma;-glutamyl cycle|g__Haemophilus.s__Haemophilus_parainfluenzae	0.0715611	0.767247
PWY-4041: &gamma;-glutamyl cycle|g__Klebsiella.s__Klebsiella_michiganensis	0.315518	0.144857
PWY-4041: &gamma;-glutamyl cycle|g__Klebsiella.s__Klebsiella_oxytoca	0.344798	0.11239
PWY-4041: &gamma;-glutamyl cycle|g__Klebsiella.s__Klebsiella_pneumoniae	0.37461	-0.303068
PWY-4041: &gamma;-glutamyl cycle|g__Klebsiella.s__Klebsiella_quasipneumoniae	0.402801	-0.096679
PWY-4041: &gamma;-glutamyl cycle|g__Klebsiella.s__Klebsiella_variicola	0.336794	-0.234307
PWY-4041: &gamma;-glutamyl cycle|g__Klebsiella.s__Klebsiella_variicola_CAG_634	0.323876	-0.223445
PWY-4041: &gamma;-glutamyl cycle|g__Proteus.s__Proteus_mirabilis	0.235577	1.37364
PWY-4041: &gamma;-glutamyl cycle|g__Staphylococcus.s__Staphylococcus_epidermidis	0.483869	-1.42517
PWY-4041: &gamma;-glutamyl cycle|g__Streptococcus.s__Streptococcus_parasanguinis	0.0791141	1.06738
PWY-4041: &gamma;-glutamyl cycle|g__Streptococcus.s__Streptococcus_salivarius	0.0580097	0.446106
PWY-4041: &gamma;-glutamyl cycle|unclassified	0.270001	-0.518309
PWY-4242: pantothenate and coenzyme A biosynthesis III|g__Actinomyces.s__Actinomyces_radingae	-0.428843	1.79705
PWY-4242: pantothenate and coenzyme A biosynthesis III|g__Bacteroides.s__Bacteroides_thetaiotaomicron	0.506417	-1.4899
PWY-4242: pantothenate and coenzyme A biosynthesis III|g__Citrobacter.s__Citrobacter_freundii	-3.56701	-0.718859
PWY-4242: pantothenate and coenzyme A biosynthesis III|g__Clostridium.s__Clostridium_perfringens	0.126268	0.673137
PWY-4242: pantothenate and coenzyme A biosynthesis III|g__Cutibacterium.s__Cutibacterium_avidum	0.228676	-0.0580225
PWY-4242: pantothenate and coenzyme A biosynthesis III|g__Enterobacter.s__Enterobacter_cloacae_complex	0.349455	0.572119
PWY-4242: pantothenate and coenzyme A biosynthesis III|g__Enterococcus.s__Enterococcus_faecalis	-0.483754	0.554005
PWY-4242: pantothenate and coenzyme A biosynthesis III|g__Escherichia.s__Escherichia_coli	0.464497	-1.14825
PWY-4242: pantothenate and coenzyme A biosynthesis III|g__Haemophilus.s__Haemophilus_parainfluenzae	0.0704664	0.762377
PWY-4242: pantothenate and coenzyme A biosynthesis III|g__Klebsiella.s__Klebsiella_michiganensis	0.353284	0.126491
PWY-4242: pantothenate and coenzyme A biosynthesis III|g__Klebsiella.s__Klebsiella_oxytoca	0.386101	-0.207675
PWY-4242: pantothenate and coenzyme A biosynthesis III|g__Klebsiella.s__Klebsiella_pneumoniae	0.376963	-0.192551
PWY-4242: pantothenate and coenzyme A biosynthesis III|g__Lactobacillus.s__Lactobacillus_rhamnosus	-0.562863	3.59372
PWY-4242: pantothenate and coenzyme A biosynthesis III|g__Proteus.s__Proteus_mirabilis	0.237016	1.36234
PWY-4242: pantothenate and coenzyme A biosynthesis III|g__Staphylococcus.s__Staphylococcus_epidermidis	-0.145174	0.863892
PWY-4242: pantothenate and coenzyme A biosynthesis III|g__Staphylococcus.s__Staphylococcus_hominis	0.19441	0.442385
PWY-4242: pantothenate and coenzyme A biosynthesis III|g__Staphylococcus.s__Staphylococcus_lugdunensis	0.022441	0.536497
PWY-4242: pantothenate and coenzyme A biosynthesis III|g__Streptococcus.s__Streptococcus_agalactiae	-3.08487	-0.458451
PWY-4242: pantothenate and coenzyme A biosynthesis III|g__Streptococcus.s__Streptococcus_parasanguinis	0.0758162	1.02961
PWY-4242: pantothenate and coenzyme A biosynthesis III|g__Streptococcus.s__Streptococcus_salivarius	0.100004	0.53165
PWY-4242: pantothenate and coenzyme A biosynthesis III|g__Veillonella.s__Veillonella_dispar	0.135318	-0.0939349
PWY-4242: pantothenate and coenzyme A biosynthesis III|g__Veillonella.s__Veillonella_parvula	0.124772	0.201579
PWY-4242: pantothenate and coenzyme A biosynthesis III|unclassified	0.17767	0.297528
PWY-4321: L-glutamate degradation IV|g__Klebsiella.s__Klebsiella_pneumoniae	0.467142	-0.968032
PWY-4702: phytate degradation I|g__Escherichia.s__Escherichia_coli	0.43926	-1.1167
PWY-4702: phytate degradation I|g__Klebsiella.s__Klebsiella_pneumoniae	0.413577	-0.821859
PWY-4702: phytate degradation I|g__Staphylococcus.s__Staphylococcus_epidermidis	0.335293	-0.789149
PWY-4702: phytate degradation I|g__Staphylococcus.s__Staphylococcus_hominis	0.149993	0.484592
PWY-4981: L-proline biosynthesis II (from arginine)|g__Actinomyces.s__Actinomyces_radingae	-0.433375	1.83192
PWY-4981: L-proline biosynthesis II (from arginine)|g__Citrobacter.s__Citrobacter_freundii	-3.30207	-0.675729
PWY-4981: L-proline biosynthesis II (from arginine)|g__Clostridium.s__Clostridium_perfringens	0.121375	0.678803
PWY-4981: L-proline biosynthesis II (from arginine)|g__Cutibacterium.s__Cutibacterium_avidum	0.232244	-0.0706973
PWY-4981: L-proline biosynthesis II (from arginine)|g__Enterobacter.s__Enterobacter_cloacae_complex	0.350987	0.545936
PWY-4981: L-proline biosynthesis II (from arginine)|g__Enterococcus.s__Enterococcus_faecalis	-0.464645	0.552287
PWY-4981: L-proline biosynthesis II (from arginine)|g__Escherichia.s__Escherichia_coli	0.437076	-1.12573
PWY-4981: L-proline biosynthesis II (from arginine)|g__Klebsiella.s__Klebsiella_oxytoca	0.389576	0.128598
PWY-4981: L-proline biosynthesis II (from arginine)|g__Klebsiella.s__Klebsiella_pneumoniae	0.381907	-0.277891
PWY-4981: L-proline biosynthesis II (from arginine)|g__Klebsiella.s__Klebsiella_variicola	0.237914	-0.000300744
PWY-4981: L-proline biosynthesis II (from arginine)|g__Staphylococcus.s__Staphylococcus_epidermidis	-0.184853	0.852174
PWY-4981: L-proline biosynthesis II (from arginine)|g__Staphylococcus.s__Staphylococcus_hominis	0.166494	0.549097
PWY-4981: L-proline biosynthesis II (from arginine)|g__Streptococcus.s__Streptococcus_agalactiae	-3.30366	-0.568023
PWY-4981: L-proline biosynthesis II (from arginine)|g__Streptococcus.s__Streptococcus_parasanguinis	0.0938485	1.00687
PWY-4981: L-proline biosynthesis II (from arginine)|unclassified	0.0831434	0.148787
PWY-5005: biotin biosynthesis II|g__Staphylococcus.s__Staphylococcus_epidermidis	-0.139411	0.83391
PWY-5005: biotin biosynthesis II|g__Veillonella.s__Veillonella_parvula	0.110244	0.155053
PWY-5022: 4-aminobutanoate degradation V|g__Klebsiella.s__Klebsiella_oxytoca	0.350555	0.071364
PWY-5022: 4-aminobutanoate degradation V|g__Klebsiella.s__Klebsiella_pneumoniae	0.378398	-0.220003
PWY-5022: 4-aminobutanoate degradation V|g__Staphylococcus.s__Staphylococcus_hominis	0.158858	0.553135
PWY-5028: L-histidine degradation II|g__Cutibacterium.s__Cutibacterium_avidum	0.230964	-0.0717364
PWY-5028: L-histidine degradation II|g__Klebsiella.s__Klebsiella_michiganensis	0.370907	0.0160115
PWY-5028: L-histidine degradation II|g__Klebsiella.s__Klebsiella_oxytoca	0.331977	0.264521
PWY-5028: L-histidine degradation II|g__Klebsiella.s__Klebsiella_pneumoniae	0.30945	0.0813489
PWY-5028: L-histidine degradation II|g__Klebsiella.s__Klebsiella_quasipneumoniae	0.355013	0.127867
PWY-5028: L-histidine degradation II|g__Klebsiella.s__Klebsiella_variicola	0.350747	0.129534
PWY-5030: L-histidine degradation III|g__Bacteroides.s__Bacteroides_thetaiotaomicron	0.5063	-1.48834
PWY-5030: L-histidine degradation III|g__Streptococcus.s__Streptococcus_parasanguinis	0.0781803	1.02598
PWY-5083: NAD/NADH phosphorylation and dephosphorylation|g__Citrobacter.s__Citrobacter_freundii	-3.33606	-0.686571
PWY-5083: NAD/NADH phosphorylation and dephosphorylation|g__Enterobacter.s__Enterobacter_cloacae_complex	0.354038	0.532787
PWY-5083: NAD/NADH phosphorylation and dephosphorylation|g__Escherichia.s__Escherichia_coli	0.439779	-1.14154
PWY-5083: NAD/NADH phosphorylation and dephosphorylation|g__Klebsiella.s__Klebsiella_oxytoca	0.326499	0.0457762
PWY-5083: NAD/NADH phosphorylation and dephosphorylation|g__Klebsiella.s__Klebsiella_pneumoniae	0.379859	-0.213536
PWY-5083: NAD/NADH phosphorylation and dephosphorylation|g__Klebsiella.s__Klebsiella_quasipneumoniae	0.405544	-0.149853
PWY-5083: NAD/NADH phosphorylation and dephosphorylation|g__Klebsiella.s__Klebsiella_variicola	0.30866	-0.14972
PWY-5083: NAD/NADH phosphorylation and dephosphorylation|g__Klebsiella.s__Klebsiella_variicola_CAG_634	0.26792	-0.0825981
PWY-5083: NAD/NADH phosphorylation and dephosphorylation|g__Proteus.s__Proteus_mirabilis	0.237034	1.36339
PWY-5083: NAD/NADH phosphorylation and dephosphorylation|g__Staphylococcus.s__Staphylococcus_epidermidis	0.267228	-0.360435
PWY-5083: NAD/NADH phosphorylation and dephosphorylation|unclassified	0.328199	-0.329507
PWY-5097: L-lysine biosynthesis VI|g__Bacteroides.s__Bacteroides_thetaiotaomicron	0.506337	-1.48909
PWY-5097: L-lysine biosynthesis VI|g__Bifidobacterium.s__Bifidobacterium_breve	0.286861	-0.305043
PWY-5097: L-lysine biosynthesis VI|g__Citrobacter.s__Citrobacter_freundii	-3.56163	-0.716378
PWY-5097: L-lysine biosynthesis VI|g__Clostridium.s__Clostridium_perfringens	0.126233	0.67277
PWY-5097: L-lysine biosynthesis VI|g__Cutibacterium.s__Cutibacterium_avidum	0.228861	-0.0670245
PWY-5097: L-lysine biosynthesis VI|g__Enterobacter.s__Enterobacter_cloacae_complex	0.348895	0.551886
PWY-5097: L-lysine biosynthesis VI|g__Enterococcus.s__Enterococcus_faecalis	-0.473799	0.539461
PWY-5097: L-lysine biosynthesis VI|g__Escherichia.s__Escherichia_coli	0.439459	-1.13854
PWY-5097: L-lysine biosynthesis VI|g__Haemophilus.s__Haemophilus_parainfluenzae	0.0717356	0.756642
PWY-5097: L-lysine biosynthesis VI|g__Klebsiella.s__Klebsiella_oxytoca	0.340691	0.123064
PWY-5097: L-lysine biosynthesis VI|g__Klebsiella.s__Klebsiella_pneumoniae	0.367478	-0.228282
PWY-5097: L-lysine biosynthesis VI|g__Klebsiella.s__Klebsiella_variicola	0.28996	-0.0801681
PWY-5097: L-lysine biosynthesis VI|g__Klebsiella.s__Klebsiella_variicola_CAG_634	0.315296	-0.181663
PWY-5097: L-lysine biosynthesis VI|g__Lactobacillus.s__Lactobacillus_rhamnosus	-0.564172	3.61585
PWY-5097: L-lysine biosynthesis VI|g__Proteus.s__Proteus_mirabilis	0.236038	1.3698
PWY-5097: L-lysine biosynthesis VI|g__Streptococcus.s__Streptococcus_agalactiae	-3.05155	-0.440394
PWY-5097: L-lysine biosynthesis VI|g__Veillonella.s__Veillonella_parvula	0.155351	0.19913
PWY-5097: L-lysine biosynthesis VI|unclassified	0.129426	-0.0193947
PWY-5100: pyruvate fermentation to acetate and lactate II|g__Bifidobacterium.s__Bifidobacterium_breve	0.287226	-0.307079
PWY-5100: pyruvate fermentation to acetate and lactate II|g__Citrobacter.s__Citrobacter_freundii	-3.3378	-0.691454
PWY-5100: pyruvate fermentation to acetate and lactate II|g__Escherichia.s__Escherichia_coli	0.439828	-1.13711
PWY-5100: pyruvate fermentation to acetate and lactate II|g__Klebsiella.s__Klebsiella_michiganensis	0.360599	0.080289
PWY-5100: pyruvate fermentation to acetate and lactate II|g__Klebsiella.s__Klebsiella_oxytoca	0.338705	0.126707
PWY-5100: pyruvate fermentation to acetate and lactate II|g__Klebsiella.s__Klebsiella_pneumoniae	0.372259	-0.278518
PWY-5100: pyruvate fermentation to acetate and lactate II|g__Klebsiella.s__Klebsiella_variicola	0.213911	-0.0327854
PWY-5100: pyruvate fermentation to acetate and lactate II|g__Klebsiella.s__Klebsiella_variicola_CAG_634	0.179375	-0.0504026
PWY-5100: pyruvate fermentation to acetate and lactate II|g__Lactobacillus.s__Lactobacillus_rhamnosus	-0.562959	3.60016
PWY-5100: pyruvate fermentation to acetate and lactate II|g__Staphylococcus.s__Staphylococcus_epidermidis	-0.191626	0.888699
PWY-5100: pyruvate fermentation to acetate and lactate II|g__Staphylococcus.s__Staphylococcus_hominis	0.167556	0.551757
PWY-5100: pyruvate fermentation to acetate and lactate II|g__Streptococcus.s__Streptococcus_mitis	0.0201618	0.963202
PWY-5100: pyruvate fermentation to acetate and lactate II|g__Streptococcus.s__Streptococcus_parasanguinis	0.0785692	1.02894
PWY-5100: pyruvate fermentation to acetate and lactate II|g__Streptococcus.s__Streptococcus_salivarius	0.0866522	0.496563
PWY-5100: pyruvate fermentation to acetate and lactate II|unclassified	0.257863	0.0852144
PWY-5103: L-isoleucine biosynthesis III|g__Bacteroides.s__Bacteroides_thetaiotaomicron	0.506366	-1.48924
PWY-5103: L-isoleucine biosynthesis III|g__Bifidobacterium.s__Bifidobacterium_breve	0.285533	-0.296962
PWY-5103: L-isoleucine biosynthesis III|g__Citrobacter.s__Citrobacter_freundii	-3.31321	-0.681872
PWY-5103: L-isoleucine biosynthesis III|g__Cutibacterium.s__Cutibacterium_avidum	0.22821	-0.0650273
PWY-5103: L-isoleucine biosynthesis III|g__Enterobacter.s__Enterobacter_cloacae_complex	0.350455	0.540351
PWY-5103: L-isoleucine biosynthesis III|g__Escherichia.s__Escherichia_coli	0.379998	-1.12555
PWY-5103: L-isoleucine biosynthesis III|g__Haemophilus.s__Haemophilus_parainfluenzae	0.0505813	0.786691
PWY-5103: L-isoleucine biosynthesis III|g__Klebsiella.s__Klebsiella_michiganensis	0.356142	0.109744
PWY-5103: L-isoleucine biosynthesis III|g__Klebsiella.s__Klebsiella_oxytoca	0.354358	0.0439738
PWY-5103: L-isoleucine biosynthesis III|g__Klebsiella.s__Klebsiella_pneumoniae	0.373508	-0.255417
PWY-5103: L-isoleucine biosynthesis III|g__Klebsiella.s__Klebsiella_quasipneumoniae	0.392483	-0.0883164
PWY-5103: L-isoleucine biosynthesis III|g__Klebsiella.s__Klebsiella_variicola	0.184865	-0.026032
PWY-5103: L-isoleucine biosynthesis III|g__Proteus.s__Proteus_mirabilis	0.239065	1.34895
PWY-5103: L-isoleucine biosynthesis III|g__Staphylococcus.s__Staphylococcus_epidermidis	-0.194977	0.834343
PWY-5103: L-isoleucine biosynthesis III|g__Staphylococcus.s__Staphylococcus_hominis	0.165624	0.559079
PWY-5103: L-isoleucine biosynthesis III|g__Streptococcus.s__Streptococcus_mitis	0.0244538	0.979182
PWY-5103: L-isoleucine biosynthesis III|g__Streptococcus.s__Streptococcus_parasanguinis	0.0754587	1.03067
PWY-5103: L-isoleucine biosynthesis III|g__Streptococcus.s__Streptococcus_salivarius_CAG_79	0.145861	0.677175
PWY-5103: L-isoleucine biosynthesis III|g__Veillonella.s__Veillonella_dispar	0.202851	-0.108843
PWY-5103: L-isoleucine biosynthesis III|g__Veillonella.s__Veillonella_parvula	0.175376	0.12006
PWY-5103: L-isoleucine biosynthesis III|unclassified	0.239176	0.119584
PWY-5104: L-isoleucine biosynthesis IV|g__Citrobacter.s__Citrobacter_freundii	-3.34731	-0.689536
PWY-5104: L-isoleucine biosynthesis IV|g__Escherichia.s__Escherichia_coli	0.440016	-1.14137
PWY-5104: L-isoleucine biosynthesis IV|g__Klebsiella.s__Klebsiella_oxytoca	0.334469	0.0647145
PWY-5104: L-isoleucine biosynthesis IV|g__Klebsiella.s__Klebsiella_pneumoniae	0.384475	-0.275796
PWY-5104: L-isoleucine biosynthesis IV|g__Staphylococcus.s__Staphylococcus_epidermidis	-0.194102	0.834784
PWY-5104: L-isoleucine biosynthesis IV|g__Staphylococcus.s__Staphylococcus_hominis	0.17585	0.536778
PWY-5104: L-isoleucine biosynthesis IV|g__Veillonella.s__Veillonella_dispar	0.155197	-0.0741146
PWY-5104: L-isoleucine biosynthesis IV|g__Veillonella.s__Veillonella_parvula	0.175778	0.117052
PWY-5104: L-isoleucine biosynthesis IV|unclassified	0.360039	-0.524188
PWY-5136: fatty acid &beta;-oxidation II (peroxisome)|g__Citrobacter.s__Citrobacter_freundii	-3.35067	-0.688118
PWY-5136: fatty acid &beta;-oxidation II (peroxisome)|g__Citrobacter.s__Citrobacter_youngae	-3.56652	-0.72111
PWY-5136: fatty acid &beta;-oxidation II (peroxisome)|g__Enterobacter.s__Enterobacter_cloacae_complex	0.351531	0.538776
PWY-5136: fatty acid &beta;-oxidation II (peroxisome)|g__Escherichia.s__Escherichia_coli	0.402695	-1.09082
PWY-5136: fatty acid &beta;-oxidation II (peroxisome)|g__Klebsiella.s__Klebsiella_michiganensis	0.357003	0.102057
PWY-5136: fatty acid &beta;-oxidation II (peroxisome)|g__Klebsiella.s__Klebsiella_oxytoca	0.33345	0.0567204
PWY-5136: fatty acid &beta;-oxidation II (peroxisome)|g__Klebsiella.s__Klebsiella_pneumoniae	0.385986	-0.325938
PWY-5136: fatty acid &beta;-oxidation II (peroxisome)|g__Klebsiella.s__Klebsiella_quasipneumoniae	0.41232	-0.00294428
PWY-5136: fatty acid &beta;-oxidation II (peroxisome)|g__Klebsiella.s__Klebsiella_variicola	0.255627	-0.0586685
PWY-5136: fatty acid &beta;-oxidation II (peroxisome)|unclassified	0.36215	-0.44815
PWY-5138: unsaturated, even numbered fatty acid &beta;-oxidation|g__Citrobacter.s__Citrobacter_freundii	-3.35655	-0.688533
PWY-5138: unsaturated, even numbered fatty acid &beta;-oxidation|g__Citrobacter.s__Citrobacter_youngae	-3.32453	-0.685232
PWY-5138: unsaturated, even numbered fatty acid &beta;-oxidation|g__Enterobacter.s__Enterobacter_cloacae_complex	0.348781	0.55274
PWY-5138: unsaturated, even numbered fatty acid &beta;-oxidation|g__Escherichia.s__Escherichia_coli	0.379136	-0.988565
PWY-5138: unsaturated, even numbered fatty acid &beta;-oxidation|g__Klebsiella.s__Klebsiella_michiganensis	0.35671	0.109894
PWY-5138: unsaturated, even numbered fatty acid &beta;-oxidation|g__Klebsiella.s__Klebsiella_oxytoca	0.350555	0.0925608
PWY-5138: unsaturated, even numbered fatty acid &beta;-oxidation|g__Klebsiella.s__Klebsiella_pneumoniae	0.380947	-0.312041
PWY-5138: unsaturated, even numbered fatty acid &beta;-oxidation|g__Klebsiella.s__Klebsiella_quasipneumoniae	0.406991	-0.0421814
PWY-5138: unsaturated, even numbered fatty acid &beta;-oxidation|g__Klebsiella.s__Klebsiella_variicola	0.321086	-0.312052
PWY-5138: unsaturated, even numbered fatty acid &beta;-oxidation|g__Klebsiella.s__Klebsiella_variicola_CAG_634	0.329501	-0.300597
PWY-5138: unsaturated, even numbered fatty acid &beta;-oxidation|g__Streptococcus.s__Streptococcus_agalactiae	-3.12948	-0.493618
PWY-5138: unsaturated, even numbered fatty acid &beta;-oxidation|unclassified	0.305254	-0.12914
PWY-5154: L-arginine biosynthesis III (via N-acetyl-L-citrulline)|g__Citrobacter.s__Citrobacter_freundii	-3.56457	-0.718527
PWY-5154: L-arginine biosynthesis III (via N-acetyl-L-citrulline)|g__Enterobacter.s__Enterobacter_cloacae_complex	0.350459	0.544954
PWY-5154: L-arginine biosynthesis III (via N-acetyl-L-citrulline)|g__Escherichia.s__Escherichia_coli	0.437996	-1.12348
PWY-5154: L-arginine biosynthesis III (via N-acetyl-L-citrulline)|g__Klebsiella.s__Klebsiella_michiganensis	0.430177	-0.211878
PWY-5154: L-arginine biosynthesis III (via N-acetyl-L-citrulline)|g__Klebsiella.s__Klebsiella_oxytoca	0.332574	-0.00453313
PWY-5154: L-arginine biosynthesis III (via N-acetyl-L-citrulline)|g__Klebsiella.s__Klebsiella_pneumoniae	0.370313	-0.217016
PWY-5154: L-arginine biosynthesis III (via N-acetyl-L-citrulline)|g__Klebsiella.s__Klebsiella_quasipneumoniae	0.438154	-0.0757222
PWY-5154: L-arginine biosynthesis III (via N-acetyl-L-citrulline)|g__Klebsiella.s__Klebsiella_variicola	0.342015	-0.305141
PWY-5154: L-arginine biosynthesis III (via N-acetyl-L-citrulline)|g__Klebsiella.s__Klebsiella_variicola_CAG_634	0.202969	-0.0401662
PWY-5154: L-arginine biosynthesis III (via N-acetyl-L-citrulline)|g__Proteus.s__Proteus_mirabilis	0.236261	1.36836
PWY-5154: L-arginine biosynthesis III (via N-acetyl-L-citrulline)|unclassified	0.198979	0.294762
PWY-5173: superpathway of acetyl-CoA biosynthesis|g__Citrobacter.s__Citrobacter_freundii	-3.28925	-0.682488
PWY-5173: superpathway of acetyl-CoA biosynthesis|g__Citrobacter.s__Citrobacter_youngae	-3.2756	-0.676263
PWY-5173: superpathway of acetyl-CoA biosynthesis|g__Enterobacter.s__Enterobacter_cloacae_complex	0.350737	0.539806
PWY-5173: superpathway of acetyl-CoA biosynthesis|g__Escherichia.s__Escherichia_coli	0.403868	-1.16339
PWY-5173: superpathway of acetyl-CoA biosynthesis|g__Haemophilus.s__Haemophilus_parainfluenzae	0.0646471	0.760072
PWY-5173: superpathway of acetyl-CoA biosynthesis|g__Klebsiella.s__Klebsiella_michiganensis	0.357029	0.109979
PWY-5173: superpathway of acetyl-CoA biosynthesis|g__Klebsiella.s__Klebsiella_oxytoca	0.337524	0.131715
PWY-5173: superpathway of acetyl-CoA biosynthesis|g__Klebsiella.s__Klebsiella_pneumoniae	0.371849	-0.192425
PWY-5173: superpathway of acetyl-CoA biosynthesis|g__Klebsiella.s__Klebsiella_quasipneumoniae	0.350355	-0.181404
PWY-5173: superpathway of acetyl-CoA biosynthesis|g__Klebsiella.s__Klebsiella_variicola	0.259061	-0.079355
PWY-5173: superpathway of acetyl-CoA biosynthesis|g__Proteus.s__Proteus_mirabilis	0.239523	1.34748
PWY-5173: superpathway of acetyl-CoA biosynthesis|g__Staphylococcus.s__Staphylococcus_epidermidis	-0.17144	0.82135
PWY-5173: superpathway of acetyl-CoA biosynthesis|g__Staphylococcus.s__Staphylococcus_lugdunensis	0.014335	0.533676
PWY-5173: superpathway of acetyl-CoA biosynthesis|unclassified	0.255989	0.0589868
PWY-5177: glutaryl-CoA degradation|g__Klebsiella.s__Klebsiella_pneumoniae	0.379393	-0.222335
PWY-5177: glutaryl-CoA degradation|unclassified	0.194902	-0.140907
PWY-5181: toluene degradation III (aerobic) (via p-cresol)|g__Escherichia.s__Escherichia_coli	0.456752	-0.779848
PWY-5181: toluene degradation III (aerobic) (via p-cresol)|g__Klebsiella.s__Klebsiella_michiganensis	0.358201	0.100656
PWY-5181: toluene degradation III (aerobic) (via p-cresol)|g__Klebsiella.s__Klebsiella_pneumoniae	0.381903	-0.263857
PWY-5181: toluene degradation III (aerobic) (via p-cresol)|g__Klebsiella.s__Klebsiella_variicola	0.229196	-0.0250757
PWY-5188: tetrapyrrole biosynthesis I (from glutamate)|g__Citrobacter.s__Citrobacter_freundii	-3.34063	-0.689377
PWY-5188: tetrapyrrole biosynthesis I (from glutamate)|g__Clostridium.s__Clostridium_perfringens	0.124312	0.677196
PWY-5188: tetrapyrrole biosynthesis I (from glutamate)|g__Cutibacterium.s__Cutibacterium_avidum	0.232011	-0.074008
PWY-5188: tetrapyrrole biosynthesis I (from glutamate)|g__Enterobacter.s__Enterobacter_cloacae_complex	0.350444	0.545052
PWY-5188: tetrapyrrole biosynthesis I (from glutamate)|g__Escherichia.s__Escherichia_coli	0.441614	-1.14567
PWY-5188: tetrapyrrole biosynthesis I (from glutamate)|g__Haemophilus.s__Haemophilus_parainfluenzae	0.0679663	0.755748
PWY-5188: tetrapyrrole biosynthesis I (from glutamate)|g__Klebsiella.s__Klebsiella_michiganensis	0.357805	0.0923621
PWY-5188: tetrapyrrole biosynthesis I (from glutamate)|g__Klebsiella.s__Klebsiella_oxytoca	0.333107	0.126876
PWY-5188: tetrapyrrole biosynthesis I (from glutamate)|g__Klebsiella.s__Klebsiella_pneumoniae	0.366242	-0.217263
PWY-5188: tetrapyrrole biosynthesis I (from glutamate)|g__Klebsiella.s__Klebsiella_variicola	0.201953	-0.1007
PWY-5188: tetrapyrrole biosynthesis I (from glutamate)|g__Proteus.s__Proteus_mirabilis	0.237242	1.36235
PWY-5188: tetrapyrrole biosynthesis I (from glutamate)|g__Staphylococcus.s__Staphylococcus_epidermidis	-0.143168	0.857017
PWY-5188: tetrapyrrole biosynthesis I (from glutamate)|g__Staphylococcus.s__Staphylococcus_hominis	0.17002	0.533796
PWY-5188: tetrapyrrole biosynthesis I (from glutamate)|g__Veillonella.s__Veillonella_dispar	0.231427	-0.0529376
PWY-5188: tetrapyrrole biosynthesis I (from glutamate)|g__Veillonella.s__Veillonella_infantium	0.159618	-0.0641195
PWY-5188: tetrapyrrole biosynthesis I (from glutamate)|g__Veillonella.s__Veillonella_parvula	0.146723	0.0873882
PWY-5188: tetrapyrrole biosynthesis I (from glutamate)|unclassified	0.27926	-0.0737679
PWY-5189: tetrapyrrole biosynthesis II (from glycine)|g__Clostridium.s__Clostridium_perfringens	0.125583	0.676038
PWY-5189: tetrapyrrole biosynthesis II (from glycine)|g__Cutibacterium.s__Cutibacterium_avidum	0.230557	-0.0720575
PWY-5189: tetrapyrrole biosynthesis II (from glycine)|g__Enterobacter.s__Enterobacter_cloacae_complex	0.348363	0.556411
PWY-5189: tetrapyrrole biosynthesis II (from glycine)|g__Escherichia.s__Escherichia_coli	0.441023	-1.13123
PWY-5189: tetrapyrrole biosynthesis II (from glycine)|g__Klebsiella.s__Klebsiella_michiganensis	0.358156	0.0886582
PWY-5189: tetrapyrrole biosynthesis II (from glycine)|g__Klebsiella.s__Klebsiella_oxytoca	0.378084	-0.15043
PWY-5189: tetrapyrrole biosynthesis II (from glycine)|g__Klebsiella.s__Klebsiella_pneumoniae	0.3696	-0.199958
PWY-5189: tetrapyrrole biosynthesis II (from glycine)|g__Proteus.s__Proteus_mirabilis	0.237732	1.35841
PWY-5189: tetrapyrrole biosynthesis II (from glycine)|g__Staphylococcus.s__Staphylococcus_epidermidis	-0.141314	0.848171
PWY-5189: tetrapyrrole biosynthesis II (from glycine)|g__Staphylococcus.s__Staphylococcus_hominis	0.18925	0.442098
PWY-5189: tetrapyrrole biosynthesis II (from glycine)|unclassified	0.15553	0.58496
PWY-5265: peptidoglycan biosynthesis II (staphylococci)|g__Staphylococcus.s__Staphylococcus_epidermidis	-0.13597	0.847302
PWY-5265: peptidoglycan biosynthesis II (staphylococci)|g__Staphylococcus.s__Staphylococcus_hominis	0.176367	0.535306
PWY-5265: peptidoglycan biosynthesis II (staphylococci)|g__Streptococcus.s__Streptococcus_agalactiae	-3.34035	-0.591359
PWY-5345: superpathway of L-methionine biosynthesis (by sulfhydrylation)|g__Staphylococcus.s__Staphylococcus_hominis	0.19228	0.464203
PWY-5345: superpathway of L-methionine biosynthesis (by sulfhydrylation)|unclassified	0.305238	0.191308
PWY-5347: superpathway of L-methionine biosynthesis (transsulfuration)|g__Citrobacter.s__Citrobacter_freundii	-3.3313	-0.683771
PWY-5347: superpathway of L-methionine biosynthesis (transsulfuration)|g__Enterobacter.s__Enterobacter_cloacae_complex	0.350169	0.543169
PWY-5347: superpathway of L-methionine biosynthesis (transsulfuration)|g__Escherichia.s__Escherichia_coli	0.440977	-1.1317
PWY-5347: superpathway of L-methionine biosynthesis (transsulfuration)|g__Haemophilus.s__Haemophilus_parainfluenzae	0.0687124	0.759995
PWY-5347: superpathway of L-methionine biosynthesis (transsulfuration)|g__Klebsiella.s__Klebsiella_michiganensis	0.356663	0.0988296
PWY-5347: superpathway of L-methionine biosynthesis (transsulfuration)|g__Klebsiella.s__Klebsiella_oxytoca	0.340112	0.112541
PWY-5347: superpathway of L-methionine biosynthesis (transsulfuration)|g__Klebsiella.s__Klebsiella_pneumoniae	0.379973	-0.214641
PWY-5347: superpathway of L-methionine biosynthesis (transsulfuration)|g__Klebsiella.s__Klebsiella_variicola	0.247985	-0.0869144
PWY-5347: superpathway of L-methionine biosynthesis (transsulfuration)|g__Klebsiella.s__Klebsiella_variicola_CAG_634	0.159235	-0.129735
PWY-5347: superpathway of L-methionine biosynthesis (transsulfuration)|g__Proteus.s__Proteus_mirabilis	0.236754	1.36533
PWY-5347: superpathway of L-methionine biosynthesis (transsulfuration)|unclassified	0.31516	-0.195804
PWY-5367: petroselinate biosynthesis|g__Citrobacter.s__Citrobacter_freundii	-3.3258	-0.686028
PWY-5367: petroselinate biosynthesis|g__Enterobacter.s__Enterobacter_cloacae_complex	0.347231	0.582825
PWY-5367: petroselinate biosynthesis|g__Enterococcus.s__Enterococcus_faecalis	-0.473369	0.529457
PWY-5367: petroselinate biosynthesis|g__Escherichia.s__Escherichia_coli	0.355195	-1.13082
PWY-5367: petroselinate biosynthesis|g__Klebsiella.s__Klebsiella_pneumoniae	0.432059	-1.02482
PWY-5367: petroselinate biosynthesis|g__Staphylococcus.s__Staphylococcus_epidermidis	-0.631001	-0.48854
PWY-5367: petroselinate biosynthesis|g__Streptococcus.s__Streptococcus_agalactiae	-3.03351	-0.427998
PWY-5367: petroselinate biosynthesis|unclassified	0.299377	0.256272
PWY-5384: sucrose degradation IV (sucrose phosphorylase)|g__Bifidobacterium.s__Bifidobacterium_breve	0.288795	-0.316111
PWY-5384: sucrose degradation IV (sucrose phosphorylase)|g__Citrobacter.s__Citrobacter_freundii	-3.54251	-0.705419
PWY-5384: sucrose degradation IV (sucrose phosphorylase)|g__Enterobacter.s__Enterobacter_cloacae_complex	0.349186	0.559366
PWY-5384: sucrose degradation IV (sucrose phosphorylase)|g__Escherichia.s__Escherichia_coli	0.37646	-1.11527
PWY-5384: sucrose degradation IV (sucrose phosphorylase)|g__Klebsiella.s__Klebsiella_oxytoca	0.366571	0.00646523
PWY-5384: sucrose degradation IV (sucrose phosphorylase)|g__Klebsiella.s__Klebsiella_pneumoniae	0.369818	-0.243394
PWY-5384: sucrose degradation IV (sucrose phosphorylase)|g__Klebsiella.s__Klebsiella_variicola	0.199801	-0.0284351
PWY-5384: sucrose degradation IV (sucrose phosphorylase)|g__Klebsiella.s__Klebsiella_variicola_CAG_634	0.248072	-0.00492913
PWY-5384: sucrose degradation IV (sucrose phosphorylase)|unclassified	0.249689	-0.471181
PWY-5417: catechol degradation III (ortho-cleavage pathway)|g__Escherichia.s__Escherichia_coli	0.457635	-0.807012
PWY-5417: catechol degradation III (ortho-cleavage pathway)|g__Klebsiella.s__Klebsiella_oxytoca	0.395975	-0.173342
PWY-5417: catechol degradation III (ortho-cleavage pathway)|g__Klebsiella.s__Klebsiella_pneumoniae	0.38169	-0.261735
PWY-5417: catechol degradation III (ortho-cleavage pathway)|g__Klebsiella.s__Klebsiella_variicola	0.0950986	-0.0974615
PWY-5431: aromatic compounds degradation via &beta;-ketoadipate|g__Escherichia.s__Escherichia_coli	0.457635	-0.807012
PWY-5431: aromatic compounds degradation via &beta;-ketoadipate|g__Klebsiella.s__Klebsiella_oxytoca	0.395975	-0.173342
PWY-5431: aromatic compounds degradation via &beta;-ketoadipate|g__Klebsiella.s__Klebsiella_pneumoniae	0.38169	-0.261735
PWY-5431: aromatic compounds degradation via &beta;-ketoadipate|g__Klebsiella.s__Klebsiella_variicola	0.0950986	-0.0974615
PWY-5484: glycolysis II (from fructose 6-phosphate)|g__Citrobacter.s__Citrobacter_freundii	-3.32024	-0.682149
PWY-5484: glycolysis II (from fructose 6-phosphate)|g__Enterobacter.s__Enterobacter_cloacae_complex	0.350673	0.540922
PWY-5484: glycolysis II (from fructose 6-phosphate)|g__Escherichia.s__Escherichia_coli	0.439412	-1.13966
PWY-5484: glycolysis II (from fructose 6-phosphate)|g__Haemophilus.s__Haemophilus_parainfluenzae	0.0683619	0.761703
PWY-5484: glycolysis II (from fructose 6-phosphate)|g__Klebsiella.s__Klebsiella_michiganensis	0.357373	0.10411
PWY-5484: glycolysis II (from fructose 6-phosphate)|g__Klebsiella.s__Klebsiella_oxytoca	0.338447	0.11245
PWY-5484: glycolysis II (from fructose 6-phosphate)|g__Klebsiella.s__Klebsiella_pneumoniae	0.383778	-0.285332
PWY-5484: glycolysis II (from fructose 6-phosphate)|g__Klebsiella.s__Klebsiella_quasipneumoniae	0.423675	-0.247278
PWY-5484: glycolysis II (from fructose 6-phosphate)|g__Klebsiella.s__Klebsiella_variicola	0.30478	-0.110736
PWY-5484: glycolysis II (from fructose 6-phosphate)|g__Klebsiella.s__Klebsiella_variicola_CAG_634	0.26235	-0.0555699
PWY-5484: glycolysis II (from fructose 6-phosphate)|g__Lactobacillus.s__Lactobacillus_rhamnosus	-0.563615	3.59503
PWY-5484: glycolysis II (from fructose 6-phosphate)|g__Proteus.s__Proteus_mirabilis	0.236684	1.36595
PWY-5484: glycolysis II (from fructose 6-phosphate)|g__Staphylococcus.s__Staphylococcus_epidermidis	-0.190538	0.820201
PWY-5484: glycolysis II (from fructose 6-phosphate)|unclassified	0.140646	0.374703
PWY-5534: propylene degradation|g__Klebsiella.s__Klebsiella_oxytoca	0.337437	0.250641
PWY-561: superpathway of glyoxylate cycle and fatty acid degradation|g__Enterobacter.s__Enterobacter_cloacae_complex	0.37236	0.353269
PWY-561: superpathway of glyoxylate cycle and fatty acid degradation|g__Escherichia.s__Escherichia_coli	0.441524	-1.17456
PWY-561: superpathway of glyoxylate cycle and fatty acid degradation|g__Klebsiella.s__Klebsiella_oxytoca	0.327617	0.0492839
PWY-561: superpathway of glyoxylate cycle and fatty acid degradation|g__Klebsiella.s__Klebsiella_pneumoniae	0.377971	-0.274147
PWY-561: superpathway of glyoxylate cycle and fatty acid degradation|unclassified	0.322581	-0.0674443
PWY-5654: 2-amino-3-carboxymuconate semialdehyde degradation to 2-oxopentenoate|g__Klebsiella.s__Klebsiella_pneumoniae	0.391692	-0.607882
PWY-5656: mannosylglycerate biosynthesis I|g__Enterobacter.s__Enterobacter_cloacae_complex	0.391534	0.342811
PWY-5656: mannosylglycerate biosynthesis I|g__Escherichia.s__Escherichia_coli	0.461417	-1.19316
PWY-5656: mannosylglycerate biosynthesis I|unclassified	0.295853	-0.257262
PWY-5659: GDP-mannose biosynthesis|g__Clostridium.s__Clostridium_perfringens	0.123683	0.674539
PWY-5659: GDP-mannose biosynthesis|g__Enterobacter.s__Enterobacter_cloacae_complex	0.346592	0.561857
PWY-5659: GDP-mannose biosynthesis|g__Enterococcus.s__Enterococcus_faecalis	-0.453139	0.552123
PWY-5659: GDP-mannose biosynthesis|g__Escherichia.s__Escherichia_coli	0.381582	-1.09089
PWY-5659: GDP-mannose biosynthesis|g__Haemophilus.s__Haemophilus_parainfluenzae	0.0688874	0.762362
PWY-5659: GDP-mannose biosynthesis|g__Klebsiella.s__Klebsiella_oxytoca	0.380587	-0.0530136
PWY-5659: GDP-mannose biosynthesis|g__Klebsiella.s__Klebsiella_pneumoniae	0.380009	-0.350495
PWY-5659: GDP-mannose biosynthesis|g__Klebsiella.s__Klebsiella_variicola	0.281824	-0.281023
PWY-5659: GDP-mannose biosynthesis|g__Staphylococcus.s__Staphylococcus_epidermidis	0.363213	-0.802722
PWY-5659: GDP-mannose biosynthesis|g__Streptococcus.s__Streptococcus_agalactiae	-3.29427	-0.562678
PWY-5659: GDP-mannose biosynthesis|unclassified	0.284294	-0.346195
PWY-5667: CDP-diacylglycerol biosynthesis I|g__Bacteroides.s__Bacteroides_thetaiotaomicron	0.506422	-1.49041
PWY-5667: CDP-diacylglycerol biosynthesis I|g__Citrobacter.s__Citrobacter_freundii	-3.33176	-0.684162
PWY-5667: CDP-diacylglycerol biosynthesis I|g__Citrobacter.s__Citrobacter_youngae	-3.19065	-0.539288
PWY-5667: CDP-diacylglycerol biosynthesis I|g__Clostridium.s__Clostridium_perfringens	0.124645	0.671709
PWY-5667: CDP-diacylglycerol biosynthesis I|g__Enterobacter.s__Enterobacter_cloacae_complex	0.349188	0.553083
PWY-5667: CDP-diacylglycerol biosynthesis I|g__Escherichia.s__Escherichia_coli	0.385131	-1.091
PWY-5667: CDP-diacylglycerol biosynthesis I|g__Haemophilus.s__Haemophilus_parainfluenzae	0.066172	0.763031
PWY-5667: CDP-diacylglycerol biosynthesis I|g__Klebsiella.s__Klebsiella_michiganensis	0.357325	0.109582
PWY-5667: CDP-diacylglycerol biosynthesis I|g__Klebsiella.s__Klebsiella_oxytoca	0.340674	0.118649
PWY-5667: CDP-diacylglycerol biosynthesis I|g__Klebsiella.s__Klebsiella_pneumoniae	0.372065	-0.200945
PWY-5667: CDP-diacylglycerol biosynthesis I|g__Klebsiella.s__Klebsiella_variicola	0.20906	-0.0360799
PWY-5667: CDP-diacylglycerol biosynthesis I|g__Klebsiella.s__Klebsiella_variicola_CAG_634	0.241175	-0.0805934
PWY-5667: CDP-diacylglycerol biosynthesis I|g__Lactobacillus.s__Lactobacillus_rhamnosus	-0.562728	3.59034
PWY-5667: CDP-diacylglycerol biosynthesis I|g__Proteus.s__Proteus_mirabilis	0.238477	1.3543
PWY-5667: CDP-diacylglycerol biosynthesis I|g__Streptococcus.s__Streptococcus_agalactiae	-3.38584	-0.615497
PWY-5667: CDP-diacylglycerol biosynthesis I|g__Streptococcus.s__Streptococcus_salivarius	0.10047	0.54112
PWY-5667: CDP-diacylglycerol biosynthesis I|unclassified	0.214254	-0.167493
PWY-5675: nitrate reduction V (assimilatory)|g__Citrobacter.s__Citrobacter_freundii	-3.57976	-0.72789
PWY-5675: nitrate reduction V (assimilatory)|g__Enterobacter.s__Enterobacter_cloacae_complex	0.346433	0.562962
PWY-5675: nitrate reduction V (assimilatory)|g__Escherichia.s__Escherichia_coli	0.385165	-1.12396
PWY-5675: nitrate reduction V (assimilatory)|g__Klebsiella.s__Klebsiella_oxytoca	0.353501	0.0756318
PWY-5675: nitrate reduction V (assimilatory)|g__Klebsiella.s__Klebsiella_pneumoniae	0.40487	-0.579697
PWY-5675: nitrate reduction V (assimilatory)|g__Klebsiella.s__Klebsiella_quasipneumoniae	0.333403	3.5758e-05
PWY-5675: nitrate reduction V (assimilatory)|g__Klebsiella.s__Klebsiella_variicola	0.301798	-0.168394
PWY-5675: nitrate reduction V (assimilatory)|g__Klebsiella.s__Klebsiella_variicola_CAG_634	0.247355	-0.0160392
PWY-5675: nitrate reduction V (assimilatory)|unclassified	-0.0685775	-0.179021
PWY-5686: UMP biosynthesis|g__Actinomyces.s__Actinomyces_radingae	-0.428913	1.7972
PWY-5686: UMP biosynthesis|g__Bacteroides.s__Bacteroides_thetaiotaomicron	0.50634	-1.48897
PWY-5686: UMP biosynthesis|g__Bifidobacterium.s__Bifidobacterium_breve	0.287409	-0.307504
PWY-5686: UMP biosynthesis|g__Citrobacter.s__Citrobacter_freundii	-3.32317	-0.684597
PWY-5686: UMP biosynthesis|g__Citrobacter.s__Citrobacter_youngae	-3.51431	-0.690094
PWY-5686: UMP biosynthesis|g__Clostridium.s__Clostridium_perfringens	0.124603	0.678144
PWY-5686: UMP biosynthesis|g__Cutibacterium.s__Cutibacterium_avidum	0.22853	-0.0676863
PWY-5686: UMP biosynthesis|g__Enterobacter.s__Enterobacter_cloacae_complex	0.350187	0.546156
PWY-5686: UMP biosynthesis|g__Enterococcus.s__Enterococcus_faecalis	-0.618263	0.630643
PWY-5686: UMP biosynthesis|g__Escherichia.s__Escherichia_coli	0.438292	-1.11273
PWY-5686: UMP biosynthesis|g__Klebsiella.s__Klebsiella_michiganensis	0.357944	0.10345
PWY-5686: UMP biosynthesis|g__Klebsiella.s__Klebsiella_oxytoca	0.337732	0.036689
PWY-5686: UMP biosynthesis|g__Klebsiella.s__Klebsiella_pneumoniae	0.366243	-0.205113
PWY-5686: UMP biosynthesis|g__Klebsiella.s__Klebsiella_quasipneumoniae	0.425038	-0.0891625
PWY-5686: UMP biosynthesis|g__Klebsiella.s__Klebsiella_variicola	0.192696	-0.0442945
PWY-5686: UMP biosynthesis|g__Klebsiella.s__Klebsiella_variicola_CAG_634	0.199526	-0.0408475
PWY-5686: UMP biosynthesis|g__Lactobacillus.s__Lactobacillus_rhamnosus	-0.563142	3.59701
PWY-5686: UMP biosynthesis|g__Proteus.s__Proteus_mirabilis	0.237298	1.3621
PWY-5686: UMP biosynthesis|g__Staphylococcus.s__Staphylococcus_epidermidis	-0.18078	0.813214
PWY-5686: UMP biosynthesis|g__Staphylococcus.s__Staphylococcus_hominis	0.16527	0.558181
PWY-5686: UMP biosynthesis|g__Staphylococcus.s__Staphylococcus_lugdunensis	0.0101621	0.542042
PWY-5686: UMP biosynthesis|g__Streptococcus.s__Streptococcus_agalactiae	-3.30361	-0.569324
PWY-5686: UMP biosynthesis|g__Streptococcus.s__Streptococcus_parasanguinis	0.0932235	1.01353
PWY-5686: UMP biosynthesis|g__Veillonella.s__Veillonella_parvula	0.149067	0.0861435
PWY-5686: UMP biosynthesis|unclassified	0.219492	0.274512
PWY-5690: TCA cycle II (plants and fungi)|g__Enterobacter.s__Enterobacter_cloacae_complex	0.371323	0.357695
PWY-5690: TCA cycle II (plants and fungi)|g__Escherichia.s__Escherichia_coli	0.441069	-1.17313
PWY-5690: TCA cycle II (plants and fungi)|g__Klebsiella.s__Klebsiella_oxytoca	0.337394	0.101355
PWY-5690: TCA cycle II (plants and fungi)|g__Klebsiella.s__Klebsiella_pneumoniae	0.374483	-0.239853
PWY-5690: TCA cycle II (plants and fungi)|g__Proteus.s__Proteus_mirabilis	0.239882	1.34491
PWY-5690: TCA cycle II (plants and fungi)|unclassified	0.138457	-0.130798
PWY-5692: allantoin degradation to glyoxylate II|g__Escherichia.s__Escherichia_coli	0.403626	-1.06747
PWY-5692: allantoin degradation to glyoxylate II|g__Klebsiella.s__Klebsiella_pneumoniae	0.491046	-1.07852
PWY-5695: urate biosynthesis/inosine 5-phosphate degradation|g__Bacteroides.s__Bacteroides_thetaiotaomicron	0.506403	-1.48974
PWY-5695: urate biosynthesis/inosine 5-phosphate degradation|g__Citrobacter.s__Citrobacter_freundii	-3.30953	-0.685446
PWY-5695: urate biosynthesis/inosine 5-phosphate degradation|g__Citrobacter.s__Citrobacter_youngae	-3.69622	-0.807713
PWY-5695: urate biosynthesis/inosine 5-phosphate degradation|g__Clostridium.s__Clostridium_perfringens	0.133324	0.664256
PWY-5695: urate biosynthesis/inosine 5-phosphate degradation|g__Cutibacterium.s__Cutibacterium_avidum	0.229273	-0.0644572
PWY-5695: urate biosynthesis/inosine 5-phosphate degradation|g__Enterobacter.s__Enterobacter_cloacae_complex	0.350232	0.546248
PWY-5695: urate biosynthesis/inosine 5-phosphate degradation|g__Enterococcus.s__Enterococcus_faecalis	-0.486672	0.543853
PWY-5695: urate biosynthesis/inosine 5-phosphate degradation|g__Escherichia.s__Escherichia_coli	0.318138	-1.11898
PWY-5695: urate biosynthesis/inosine 5-phosphate degradation|g__Haemophilus.s__Haemophilus_parainfluenzae	0.0630295	0.75713
PWY-5695: urate biosynthesis/inosine 5-phosphate degradation|g__Klebsiella.s__Klebsiella_oxytoca	0.334921	0.106429
PWY-5695: urate biosynthesis/inosine 5-phosphate degradation|g__Klebsiella.s__Klebsiella_pneumoniae	0.371712	-0.24431
PWY-5695: urate biosynthesis/inosine 5-phosphate degradation|g__Klebsiella.s__Klebsiella_variicola	0.300519	-0.167682
PWY-5695: urate biosynthesis/inosine 5-phosphate degradation|g__Klebsiella.s__Klebsiella_variicola_CAG_634	0.321112	-0.154882
PWY-5695: urate biosynthesis/inosine 5-phosphate degradation|g__Lactobacillus.s__Lactobacillus_rhamnosus	-0.563525	3.58678
PWY-5695: urate biosynthesis/inosine 5-phosphate degradation|g__Proteus.s__Proteus_mirabilis	0.233475	1.38673
PWY-5695: urate biosynthesis/inosine 5-phosphate degradation|g__Staphylococcus.s__Staphylococcus_epidermidis	-0.12158	0.855302
PWY-5695: urate biosynthesis/inosine 5-phosphate degradation|g__Staphylococcus.s__Staphylococcus_hominis	0.170553	0.52875
PWY-5695: urate biosynthesis/inosine 5-phosphate degradation|g__Streptococcus.s__Streptococcus_agalactiae	-3.086	-0.46136
PWY-5695: urate biosynthesis/inosine 5-phosphate degradation|g__Streptococcus.s__Streptococcus_salivarius	0.147888	0.678527
PWY-5695: urate biosynthesis/inosine 5-phosphate degradation|g__Veillonella.s__Veillonella_parvula	0.124299	0.194778
PWY-5695: urate biosynthesis/inosine 5-phosphate degradation|unclassified	0.177747	-0.120979
PWY-5705: allantoin degradation to glyoxylate III|g__Citrobacter.s__Citrobacter_freundii	-3.5575	-0.712696
PWY-5705: allantoin degradation to glyoxylate III|g__Escherichia.s__Escherichia_coli	0.441693	-1.17757
PWY-5705: allantoin degradation to glyoxylate III|g__Klebsiella.s__Klebsiella_pneumoniae	0.418773	-0.580887
PWY-5723: Rubisco shunt|g__Citrobacter.s__Citrobacter_freundii	-3.34561	-0.684968
PWY-5723: Rubisco shunt|g__Enterobacter.s__Enterobacter_cloacae_complex	0.349827	0.545473
PWY-5723: Rubisco shunt|g__Escherichia.s__Escherichia_coli	0.439755	-1.14088
PWY-5723: Rubisco shunt|g__Klebsiella.s__Klebsiella_michiganensis	0.355546	0.114174
PWY-5723: Rubisco shunt|g__Klebsiella.s__Klebsiella_pneumoniae	0.371298	-0.283363
PWY-5723: Rubisco shunt|g__Klebsiella.s__Klebsiella_quasipneumoniae	0.385771	0.0328437
PWY-5723: Rubisco shunt|unclassified	0.200241	0.18334
PWY-5747: 2-methylcitrate cycle II|g__Citrobacter.s__Citrobacter_freundii	-3.36985	-0.689139
PWY-5747: 2-methylcitrate cycle II|g__Citrobacter.s__Citrobacter_youngae	-3.56573	-0.717085
PWY-5747: 2-methylcitrate cycle II|g__Escherichia.s__Escherichia_coli	0.439571	-1.13173
PWY-5747: 2-methylcitrate cycle II|g__Klebsiella.s__Klebsiella_pneumoniae	0.410093	-0.429001
PWY-5747: 2-methylcitrate cycle II|unclassified	0.426979	-1.06639
PWY-5791: 1,4-dihydroxy-2-naphthoate biosynthesis II (plants)|g__Citrobacter.s__Citrobacter_freundii	-3.32926	-0.688849
PWY-5791: 1,4-dihydroxy-2-naphthoate biosynthesis II (plants)|g__Enterobacter.s__Enterobacter_cloacae_complex	0.348138	0.582299
PWY-5791: 1,4-dihydroxy-2-naphthoate biosynthesis II (plants)|g__Escherichia.s__Escherichia_coli	0.440057	-1.12471
PWY-5791: 1,4-dihydroxy-2-naphthoate biosynthesis II (plants)|g__Haemophilus.s__Haemophilus_parainfluenzae	0.0680005	0.760241
PWY-5791: 1,4-dihydroxy-2-naphthoate biosynthesis II (plants)|g__Klebsiella.s__Klebsiella_michiganensis	0.357382	0.0950033
PWY-5791: 1,4-dihydroxy-2-naphthoate biosynthesis II (plants)|g__Klebsiella.s__Klebsiella_oxytoca	0.346955	0.0905013
PWY-5791: 1,4-dihydroxy-2-naphthoate biosynthesis II (plants)|g__Klebsiella.s__Klebsiella_pneumoniae	0.373041	-0.249078
PWY-5791: 1,4-dihydroxy-2-naphthoate biosynthesis II (plants)|g__Klebsiella.s__Klebsiella_variicola	0.181587	-0.0499477
PWY-5791: 1,4-dihydroxy-2-naphthoate biosynthesis II (plants)|g__Proteus.s__Proteus_mirabilis	0.239372	1.34948
PWY-5791: 1,4-dihydroxy-2-naphthoate biosynthesis II (plants)|g__Staphylococcus.s__Staphylococcus_epidermidis	0.2608	-0.717991
PWY-5791: 1,4-dihydroxy-2-naphthoate biosynthesis II (plants)|g__Staphylococcus.s__Staphylococcus_hominis	0.176224	0.533389
PWY-5791: 1,4-dihydroxy-2-naphthoate biosynthesis II (plants)|g__Veillonella.s__Veillonella_dispar	0.202721	-0.135181
PWY-5791: 1,4-dihydroxy-2-naphthoate biosynthesis II (plants)|g__Veillonella.s__Veillonella_parvula	0.133639	0.197271
PWY-5791: 1,4-dihydroxy-2-naphthoate biosynthesis II (plants)|unclassified	0.286251	0.0399287
PWY-5837: 1,4-dihydroxy-2-naphthoate biosynthesis I|g__Citrobacter.s__Citrobacter_freundii	-3.32926	-0.688849
PWY-5837: 1,4-dihydroxy-2-naphthoate biosynthesis I|g__Enterobacter.s__Enterobacter_cloacae_complex	0.348138	0.582299
PWY-5837: 1,4-dihydroxy-2-naphthoate biosynthesis I|g__Escherichia.s__Escherichia_coli	0.440057	-1.12471
PWY-5837: 1,4-dihydroxy-2-naphthoate biosynthesis I|g__Haemophilus.s__Haemophilus_parainfluenzae	0.0680005	0.760241
PWY-5837: 1,4-dihydroxy-2-naphthoate biosynthesis I|g__Klebsiella.s__Klebsiella_michiganensis	0.357382	0.0950033
PWY-5837: 1,4-dihydroxy-2-naphthoate biosynthesis I|g__Klebsiella.s__Klebsiella_oxytoca	0.346955	0.0905013
PWY-5837: 1,4-dihydroxy-2-naphthoate biosynthesis I|g__Klebsiella.s__Klebsiella_pneumoniae	0.373041	-0.249078
PWY-5837: 1,4-dihydroxy-2-naphthoate biosynthesis I|g__Klebsiella.s__Klebsiella_variicola	0.181587	-0.0499477
PWY-5837: 1,4-dihydroxy-2-naphthoate biosynthesis I|g__Proteus.s__Proteus_mirabilis	0.239372	1.34948
PWY-5837: 1,4-dihydroxy-2-naphthoate biosynthesis I|g__Staphylococcus.s__Staphylococcus_epidermidis	0.2608	-0.717991
PWY-5837: 1,4-dihydroxy-2-naphthoate biosynthesis I|g__Staphylococcus.s__Staphylococcus_hominis	0.176224	0.533389
PWY-5837: 1,4-dihydroxy-2-naphthoate biosynthesis I|g__Veillonella.s__Veillonella_dispar	0.202721	-0.135181
PWY-5837: 1,4-dihydroxy-2-naphthoate biosynthesis I|g__Veillonella.s__Veillonella_parvula	0.133639	0.197271
PWY-5837: 1,4-dihydroxy-2-naphthoate biosynthesis I|unclassified	0.286251	0.0399287
PWY-5838: superpathway of menaquinol-8 biosynthesis I|g__Citrobacter.s__Citrobacter_freundii	-3.32624	-0.684746
PWY-5838: superpathway of menaquinol-8 biosynthesis I|g__Enterobacter.s__Enterobacter_cloacae_complex	0.348844	0.578244
PWY-5838: superpathway of menaquinol-8 biosynthesis I|g__Escherichia.s__Escherichia_coli	0.439971	-1.13337
PWY-5838: superpathway of menaquinol-8 biosynthesis I|g__Klebsiella.s__Klebsiella_michiganensis	0.359871	0.0822983
PWY-5838: superpathway of menaquinol-8 biosynthesis I|g__Klebsiella.s__Klebsiella_oxytoca	0.340419	0.116083
PWY-5838: superpathway of menaquinol-8 biosynthesis I|g__Klebsiella.s__Klebsiella_pneumoniae	0.371228	-0.249557
PWY-5840: superpathway of menaquinol-7 biosynthesis|g__Citrobacter.s__Citrobacter_freundii	-3.5674	-0.719036
PWY-5840: superpathway of menaquinol-7 biosynthesis|g__Enterobacter.s__Enterobacter_cloacae_complex	0.348795	0.579008
PWY-5840: superpathway of menaquinol-7 biosynthesis|g__Escherichia.s__Escherichia_coli	0.448527	-1.14809
PWY-5840: superpathway of menaquinol-7 biosynthesis|g__Klebsiella.s__Klebsiella_michiganensis	0.369775	0.0372479
PWY-5840: superpathway of menaquinol-7 biosynthesis|g__Klebsiella.s__Klebsiella_oxytoca	0.377392	-0.171847
PWY-5840: superpathway of menaquinol-7 biosynthesis|g__Klebsiella.s__Klebsiella_pneumoniae	0.371676	-0.285222
PWY-5840: superpathway of menaquinol-7 biosynthesis|g__Staphylococcus.s__Staphylococcus_hominis	0.172797	0.551135
PWY-5845: superpathway of menaquinol-9 biosynthesis|g__Citrobacter.s__Citrobacter_freundii	-3.5674	-0.719036
PWY-5845: superpathway of menaquinol-9 biosynthesis|g__Enterobacter.s__Enterobacter_cloacae_complex	0.348795	0.579008
PWY-5845: superpathway of menaquinol-9 biosynthesis|g__Escherichia.s__Escherichia_coli	0.448527	-1.14809
PWY-5845: superpathway of menaquinol-9 biosynthesis|g__Klebsiella.s__Klebsiella_michiganensis	0.369775	0.0372479
PWY-5845: superpathway of menaquinol-9 biosynthesis|g__Klebsiella.s__Klebsiella_oxytoca	0.377392	-0.171847
PWY-5845: superpathway of menaquinol-9 biosynthesis|g__Klebsiella.s__Klebsiella_pneumoniae	0.371676	-0.285222
PWY-5850: superpathway of menaquinol-6 biosynthesis I|g__Citrobacter.s__Citrobacter_freundii	-3.5674	-0.719036
PWY-5850: superpathway of menaquinol-6 biosynthesis I|g__Enterobacter.s__Enterobacter_cloacae_complex	0.348795	0.579008
PWY-5850: superpathway of menaquinol-6 biosynthesis I|g__Escherichia.s__Escherichia_coli	0.448527	-1.14809
PWY-5850: superpathway of menaquinol-6 biosynthesis I|g__Klebsiella.s__Klebsiella_michiganensis	0.369775	0.0372479
PWY-5850: superpathway of menaquinol-6 biosynthesis I|g__Klebsiella.s__Klebsiella_oxytoca	0.377392	-0.171847
PWY-5850: superpathway of menaquinol-6 biosynthesis I|g__Klebsiella.s__Klebsiella_pneumoniae	0.371676	-0.285222
PWY-5855: ubiquinol-7 biosynthesis (prokaryotic)|g__Citrobacter.s__Citrobacter_freundii	-3.31276	-0.684828
PWY-5855: ubiquinol-7 biosynthesis (prokaryotic)|g__Enterobacter.s__Enterobacter_cloacae_complex	0.348867	0.553839
PWY-5855: ubiquinol-7 biosynthesis (prokaryotic)|g__Escherichia.s__Escherichia_coli	0.435458	-1.12444
PWY-5855: ubiquinol-7 biosynthesis (prokaryotic)|g__Klebsiella.s__Klebsiella_michiganensis	0.356108	0.119051
PWY-5855: ubiquinol-7 biosynthesis (prokaryotic)|g__Klebsiella.s__Klebsiella_pneumoniae	0.370392	-0.194038
PWY-5855: ubiquinol-7 biosynthesis (prokaryotic)|g__Klebsiella.s__Klebsiella_quasipneumoniae	0.408444	-0.0278952
PWY-5855: ubiquinol-7 biosynthesis (prokaryotic)|g__Klebsiella.s__Klebsiella_variicola_CAG_634	0.171035	-0.057372
PWY-5855: ubiquinol-7 biosynthesis (prokaryotic)|g__Proteus.s__Proteus_mirabilis	0.233882	1.38398
PWY-5855: ubiquinol-7 biosynthesis (prokaryotic)|unclassified	0.271496	0.252562
PWY-5856: ubiquinol-9 biosynthesis (prokaryotic)|g__Citrobacter.s__Citrobacter_freundii	-3.31276	-0.684828
PWY-5856: ubiquinol-9 biosynthesis (prokaryotic)|g__Enterobacter.s__Enterobacter_cloacae_complex	0.348867	0.553839
PWY-5856: ubiquinol-9 biosynthesis (prokaryotic)|g__Escherichia.s__Escherichia_coli	0.435458	-1.12444
PWY-5856: ubiquinol-9 biosynthesis (prokaryotic)|g__Klebsiella.s__Klebsiella_michiganensis	0.356108	0.119051
PWY-5856: ubiquinol-9 biosynthesis (prokaryotic)|g__Klebsiella.s__Klebsiella_pneumoniae	0.370392	-0.194038
PWY-5856: ubiquinol-9 biosynthesis (prokaryotic)|g__Klebsiella.s__Klebsiella_quasipneumoniae	0.408444	-0.0278952
PWY-5856: ubiquinol-9 biosynthesis (prokaryotic)|g__Klebsiella.s__Klebsiella_variicola_CAG_634	0.171035	-0.057372
PWY-5856: ubiquinol-9 biosynthesis (prokaryotic)|g__Proteus.s__Proteus_mirabilis	0.233882	1.38398
PWY-5856: ubiquinol-9 biosynthesis (prokaryotic)|unclassified	0.271496	0.252562
PWY-5857: ubiquinol-10 biosynthesis (prokaryotic)|g__Citrobacter.s__Citrobacter_freundii	-3.31276	-0.684828
PWY-5857: ubiquinol-10 biosynthesis (prokaryotic)|g__Enterobacter.s__Enterobacter_cloacae_complex	0.348867	0.553839
PWY-5857: ubiquinol-10 biosynthesis (prokaryotic)|g__Escherichia.s__Escherichia_coli	0.435458	-1.12444
PWY-5857: ubiquinol-10 biosynthesis (prokaryotic)|g__Klebsiella.s__Klebsiella_michiganensis	0.356108	0.119051
PWY-5857: ubiquinol-10 biosynthesis (prokaryotic)|g__Klebsiella.s__Klebsiella_pneumoniae	0.370392	-0.194038
PWY-5857: ubiquinol-10 biosynthesis (prokaryotic)|g__Klebsiella.s__Klebsiella_quasipneumoniae	0.408444	-0.0278952
PWY-5857: ubiquinol-10 biosynthesis (prokaryotic)|g__Klebsiella.s__Klebsiella_variicola_CAG_634	0.171035	-0.057372
PWY-5857: ubiquinol-10 biosynthesis (prokaryotic)|g__Proteus.s__Proteus_mirabilis	0.233882	1.38398
PWY-5857: ubiquinol-10 biosynthesis (prokaryotic)|unclassified	0.271496	0.252562
PWY-5860: superpathway of demethylmenaquinol-6 biosynthesis I|g__Citrobacter.s__Citrobacter_freundii	-3.56996	-0.720682
PWY-5860: superpathway of demethylmenaquinol-6 biosynthesis I|g__Enterobacter.s__Enterobacter_cloacae_complex	0.348049	0.584269
PWY-5860: superpathway of demethylmenaquinol-6 biosynthesis I|g__Escherichia.s__Escherichia_coli	0.449421	-1.14967
PWY-5860: superpathway of demethylmenaquinol-6 biosynthesis I|g__Klebsiella.s__Klebsiella_michiganensis	0.371184	0.0264994
PWY-5860: superpathway of demethylmenaquinol-6 biosynthesis I|g__Klebsiella.s__Klebsiella_oxytoca	0.391449	-0.114896
PWY-5860: superpathway of demethylmenaquinol-6 biosynthesis I|g__Klebsiella.s__Klebsiella_pneumoniae	0.371972	-0.284808
PWY-5861: superpathway of demethylmenaquinol-8 biosynthesis|g__Citrobacter.s__Citrobacter_freundii	-3.31379	-0.684161
PWY-5861: superpathway of demethylmenaquinol-8 biosynthesis|g__Enterobacter.s__Enterobacter_cloacae_complex	0.348037	0.583735
PWY-5861: superpathway of demethylmenaquinol-8 biosynthesis|g__Escherichia.s__Escherichia_coli	0.440378	-1.13362
PWY-5861: superpathway of demethylmenaquinol-8 biosynthesis|g__Klebsiella.s__Klebsiella_michiganensis	0.360605	0.0758657
PWY-5861: superpathway of demethylmenaquinol-8 biosynthesis|g__Klebsiella.s__Klebsiella_oxytoca	0.345376	0.106929
PWY-5861: superpathway of demethylmenaquinol-8 biosynthesis|g__Klebsiella.s__Klebsiella_pneumoniae	0.371652	-0.25157
PWY-5861: superpathway of demethylmenaquinol-8 biosynthesis|g__Klebsiella.s__Klebsiella_variicola	0.178808	-0.0544629
PWY-5862: superpathway of demethylmenaquinol-9 biosynthesis|g__Citrobacter.s__Citrobacter_freundii	-3.56996	-0.720682
PWY-5862: superpathway of demethylmenaquinol-9 biosynthesis|g__Enterobacter.s__Enterobacter_cloacae_complex	0.348049	0.584269
PWY-5862: superpathway of demethylmenaquinol-9 biosynthesis|g__Escherichia.s__Escherichia_coli	0.449421	-1.14967
PWY-5862: superpathway of demethylmenaquinol-9 biosynthesis|g__Klebsiella.s__Klebsiella_michiganensis	0.371184	0.0264994
PWY-5862: superpathway of demethylmenaquinol-9 biosynthesis|g__Klebsiella.s__Klebsiella_oxytoca	0.391449	-0.114896
PWY-5862: superpathway of demethylmenaquinol-9 biosynthesis|g__Klebsiella.s__Klebsiella_pneumoniae	0.371972	-0.284808
PWY-5863: superpathway of phylloquinol biosynthesis|g__Citrobacter.s__Citrobacter_freundii	-3.57563	-0.724412
PWY-5863: superpathway of phylloquinol biosynthesis|g__Enterobacter.s__Enterobacter_cloacae_complex	0.348688	0.580151
PWY-5863: superpathway of phylloquinol biosynthesis|g__Escherichia.s__Escherichia_coli	0.450443	-1.14857
PWY-5863: superpathway of phylloquinol biosynthesis|g__Klebsiella.s__Klebsiella_michiganensis	0.358205	0.0895018
PWY-5863: superpathway of phylloquinol biosynthesis|g__Klebsiella.s__Klebsiella_oxytoca	0.388568	-0.132577
PWY-5863: superpathway of phylloquinol biosynthesis|g__Klebsiella.s__Klebsiella_pneumoniae	0.372335	-0.278262
PWY-5863: superpathway of phylloquinol biosynthesis|g__Veillonella.s__Veillonella_parvula	0.132685	0.198048
PWY-5896: superpathway of menaquinol-10 biosynthesis|g__Citrobacter.s__Citrobacter_freundii	-3.5674	-0.719036
PWY-5896: superpathway of menaquinol-10 biosynthesis|g__Enterobacter.s__Enterobacter_cloacae_complex	0.348795	0.579008
PWY-5896: superpathway of menaquinol-10 biosynthesis|g__Escherichia.s__Escherichia_coli	0.448527	-1.14809
PWY-5896: superpathway of menaquinol-10 biosynthesis|g__Klebsiella.s__Klebsiella_michiganensis	0.369775	0.0372479
PWY-5896: superpathway of menaquinol-10 biosynthesis|g__Klebsiella.s__Klebsiella_oxytoca	0.377392	-0.171847
PWY-5896: superpathway of menaquinol-10 biosynthesis|g__Klebsiella.s__Klebsiella_pneumoniae	0.371676	-0.285222
PWY-5897: superpathway of menaquinol-11 biosynthesis|g__Citrobacter.s__Citrobacter_freundii	-3.32622	-0.68447
PWY-5897: superpathway of menaquinol-11 biosynthesis|g__Enterobacter.s__Enterobacter_cloacae_complex	0.348801	0.578561
PWY-5897: superpathway of menaquinol-11 biosynthesis|g__Escherichia.s__Escherichia_coli	0.439971	-1.13215
PWY-5897: superpathway of menaquinol-11 biosynthesis|g__Klebsiella.s__Klebsiella_michiganensis	0.359843	0.0823531
PWY-5897: superpathway of menaquinol-11 biosynthesis|g__Klebsiella.s__Klebsiella_oxytoca	0.34237	0.111655
PWY-5897: superpathway of menaquinol-11 biosynthesis|g__Klebsiella.s__Klebsiella_pneumoniae	0.371452	-0.246607
PWY-5897: superpathway of menaquinol-11 biosynthesis|g__Proteus.s__Proteus_mirabilis	0.23291	1.38973
PWY-5897: superpathway of menaquinol-11 biosynthesis|g__Staphylococcus.s__Staphylococcus_epidermidis	0.273391	-0.740652
PWY-5897: superpathway of menaquinol-11 biosynthesis|g__Staphylococcus.s__Staphylococcus_hominis	0.172824	0.550959
PWY-5897: superpathway of menaquinol-11 biosynthesis|unclassified	0.249896	0.130802
PWY-5898: superpathway of menaquinol-12 biosynthesis|g__Citrobacter.s__Citrobacter_freundii	-3.32622	-0.68447
PWY-5898: superpathway of menaquinol-12 biosynthesis|g__Enterobacter.s__Enterobacter_cloacae_complex	0.348801	0.578561
PWY-5898: superpathway of menaquinol-12 biosynthesis|g__Escherichia.s__Escherichia_coli	0.439971	-1.13215
PWY-5898: superpathway of menaquinol-12 biosynthesis|g__Klebsiella.s__Klebsiella_michiganensis	0.359843	0.0823531
PWY-5898: superpathway of menaquinol-12 biosynthesis|g__Klebsiella.s__Klebsiella_oxytoca	0.34237	0.111655
PWY-5898: superpathway of menaquinol-12 biosynthesis|g__Klebsiella.s__Klebsiella_pneumoniae	0.371452	-0.246607
PWY-5898: superpathway of menaquinol-12 biosynthesis|g__Proteus.s__Proteus_mirabilis	0.23291	1.38973
PWY-5898: superpathway of menaquinol-12 biosynthesis|g__Staphylococcus.s__Staphylococcus_epidermidis	0.273391	-0.740652
PWY-5898: superpathway of menaquinol-12 biosynthesis|g__Staphylococcus.s__Staphylococcus_hominis	0.172824	0.550959
PWY-5898: superpathway of menaquinol-12 biosynthesis|unclassified	0.249896	0.130802
PWY-5899: superpathway of menaquinol-13 biosynthesis|g__Citrobacter.s__Citrobacter_freundii	-3.32622	-0.68447
PWY-5899: superpathway of menaquinol-13 biosynthesis|g__Enterobacter.s__Enterobacter_cloacae_complex	0.348801	0.578561
PWY-5899: superpathway of menaquinol-13 biosynthesis|g__Escherichia.s__Escherichia_coli	0.439971	-1.13215
PWY-5899: superpathway of menaquinol-13 biosynthesis|g__Klebsiella.s__Klebsiella_michiganensis	0.359843	0.0823531
PWY-5899: superpathway of menaquinol-13 biosynthesis|g__Klebsiella.s__Klebsiella_oxytoca	0.34237	0.111655
PWY-5899: superpathway of menaquinol-13 biosynthesis|g__Klebsiella.s__Klebsiella_pneumoniae	0.371452	-0.246607
PWY-5899: superpathway of menaquinol-13 biosynthesis|g__Proteus.s__Proteus_mirabilis	0.23291	1.38973
PWY-5899: superpathway of menaquinol-13 biosynthesis|g__Staphylococcus.s__Staphylococcus_epidermidis	0.273391	-0.740652
PWY-5899: superpathway of menaquinol-13 biosynthesis|g__Staphylococcus.s__Staphylococcus_hominis	0.172824	0.550959
PWY-5899: superpathway of menaquinol-13 biosynthesis|unclassified	0.249896	0.130802
PWY-5910: superpathway of geranylgeranyldiphosphate biosynthesis I (via mevalonate)|g__Enterococcus.s__Enterococcus_faecalis	-0.492605	0.540029
PWY-5913: TCA cycle VI (obligate autotrophs)|g__Citrobacter.s__Citrobacter_freundii	-3.31252	-0.683365
PWY-5913: TCA cycle VI (obligate autotrophs)|g__Enterobacter.s__Enterobacter_cloacae_complex	0.350703	0.540239
PWY-5913: TCA cycle VI (obligate autotrophs)|g__Escherichia.s__Escherichia_coli	0.408771	-1.13577
PWY-5913: TCA cycle VI (obligate autotrophs)|g__Haemophilus.s__Haemophilus_parainfluenzae	0.0686611	0.764224
PWY-5913: TCA cycle VI (obligate autotrophs)|g__Klebsiella.s__Klebsiella_michiganensis	0.356343	0.114836
PWY-5913: TCA cycle VI (obligate autotrophs)|g__Klebsiella.s__Klebsiella_oxytoca	0.340847	0.093275
PWY-5913: TCA cycle VI (obligate autotrophs)|g__Klebsiella.s__Klebsiella_pneumoniae	0.369296	-0.213443
PWY-5913: TCA cycle VI (obligate autotrophs)|g__Klebsiella.s__Klebsiella_quasipneumoniae	0.407938	-0.205369
PWY-5913: TCA cycle VI (obligate autotrophs)|g__Klebsiella.s__Klebsiella_variicola	0.344643	-0.225443
PWY-5913: TCA cycle VI (obligate autotrophs)|g__Klebsiella.s__Klebsiella_variicola_CAG_634	0.350639	-0.26369
PWY-5913: TCA cycle VI (obligate autotrophs)|g__Proteus.s__Proteus_mirabilis	0.237294	1.36117
PWY-5913: TCA cycle VI (obligate autotrophs)|unclassified	0.20295	-0.454883
PWY-5918: superpathay of heme biosynthesis from glutamate|g__Citrobacter.s__Citrobacter_freundii	-3.00937	-0.681121
PWY-5918: superpathay of heme biosynthesis from glutamate|g__Enterobacter.s__Enterobacter_cloacae_complex	0.349329	0.552119
PWY-5918: superpathay of heme biosynthesis from glutamate|g__Escherichia.s__Escherichia_coli	0.440616	-1.13856
PWY-5918: superpathay of heme biosynthesis from glutamate|g__Klebsiella.s__Klebsiella_michiganensis	0.358211	0.0894321
PWY-5918: superpathay of heme biosynthesis from glutamate|g__Klebsiella.s__Klebsiella_oxytoca	0.38005	-0.119537
PWY-5918: superpathay of heme biosynthesis from glutamate|g__Klebsiella.s__Klebsiella_pneumoniae	0.36833	-0.203187
PWY-5918: superpathay of heme biosynthesis from glutamate|g__Klebsiella.s__Klebsiella_variicola	0.17511	-0.0548289
PWY-5918: superpathay of heme biosynthesis from glutamate|g__Proteus.s__Proteus_mirabilis	0.230789	1.40308
PWY-5918: superpathay of heme biosynthesis from glutamate|g__Staphylococcus.s__Staphylococcus_epidermidis	-0.144765	0.85572
PWY-5918: superpathay of heme biosynthesis from glutamate|g__Staphylococcus.s__Staphylococcus_hominis	0.186613	0.450768
PWY-5918: superpathay of heme biosynthesis from glutamate|unclassified	0.230323	0.481643
PWY-5920: superpathway of heme biosynthesis from glycine|g__Enterobacter.s__Enterobacter_cloacae_complex	0.349174	0.580773
PWY-5920: superpathway of heme biosynthesis from glycine|g__Escherichia.s__Escherichia_coli	0.449565	-1.14594
PWY-5920: superpathway of heme biosynthesis from glycine|g__Klebsiella.s__Klebsiella_pneumoniae	0.367607	-0.193722
PWY-5920: superpathway of heme biosynthesis from glycine|unclassified	0.237143	0.499663
PWY-5971: palmitate biosynthesis II (bacteria and plants)|g__Citrobacter.s__Citrobacter_freundii	-3.32844	-0.686943
PWY-5971: palmitate biosynthesis II (bacteria and plants)|g__Enterobacter.s__Enterobacter_cloacae_complex	0.350337	0.56804
PWY-5971: palmitate biosynthesis II (bacteria and plants)|g__Escherichia.s__Escherichia_coli	0.382798	-1.11588
PWY-5971: palmitate biosynthesis II (bacteria and plants)|g__Klebsiella.s__Klebsiella_pneumoniae	0.463643	-0.973424
PWY-5973: cis-vaccenate biosynthesis|g__Bacteroides.s__Bacteroides_thetaiotaomicron	0.506284	-1.48817
PWY-5973: cis-vaccenate biosynthesis|g__Citrobacter.s__Citrobacter_freundii	-3.32808	-0.686577
PWY-5973: cis-vaccenate biosynthesis|g__Citrobacter.s__Citrobacter_youngae	-3.55513	-0.713423
PWY-5973: cis-vaccenate biosynthesis|g__Enterobacter.s__Enterobacter_cloacae_complex	0.349579	0.550382
PWY-5973: cis-vaccenate biosynthesis|g__Enterococcus.s__Enterococcus_faecalis	-0.496582	0.539754
PWY-5973: cis-vaccenate biosynthesis|g__Escherichia.s__Escherichia_coli	0.352924	-1.12028
PWY-5973: cis-vaccenate biosynthesis|g__Klebsiella.s__Klebsiella_michiganensis	0.355482	0.11315
PWY-5973: cis-vaccenate biosynthesis|g__Klebsiella.s__Klebsiella_oxytoca	0.353405	-0.00978055
PWY-5973: cis-vaccenate biosynthesis|g__Klebsiella.s__Klebsiella_pneumoniae	0.371488	-0.213746
PWY-5973: cis-vaccenate biosynthesis|g__Klebsiella.s__Klebsiella_quasipneumoniae	0.324251	0.00579438
PWY-5973: cis-vaccenate biosynthesis|g__Klebsiella.s__Klebsiella_variicola	0.273732	-0.0379571
PWY-5973: cis-vaccenate biosynthesis|g__Klebsiella.s__Klebsiella_variicola_CAG_634	0.263736	-0.035425
PWY-5973: cis-vaccenate biosynthesis|g__Proteus.s__Proteus_mirabilis	0.238255	1.35664
PWY-5973: cis-vaccenate biosynthesis|g__Staphylococcus.s__Staphylococcus_epidermidis	-0.352168	-0.387948
PWY-5973: cis-vaccenate biosynthesis|g__Streptococcus.s__Streptococcus_agalactiae	-3.30197	-0.565993
PWY-5973: cis-vaccenate biosynthesis|unclassified	0.195808	0.434492
PWY-5989: stearate biosynthesis II (bacteria and plants)|g__Citrobacter.s__Citrobacter_freundii	-3.33032	-0.686856
PWY-5989: stearate biosynthesis II (bacteria and plants)|g__Citrobacter.s__Citrobacter_youngae	-3.56164	-0.718953
PWY-5989: stearate biosynthesis II (bacteria and plants)|g__Enterobacter.s__Enterobacter_cloacae_complex	0.351629	0.540489
PWY-5989: stearate biosynthesis II (bacteria and plants)|g__Escherichia.s__Escherichia_coli	0.387216	-1.12279
PWY-5989: stearate biosynthesis II (bacteria and plants)|g__Klebsiella.s__Klebsiella_michiganensis	0.355964	0.109625
PWY-5989: stearate biosynthesis II (bacteria and plants)|g__Klebsiella.s__Klebsiella_oxytoca	0.341555	-0.0136369
PWY-5989: stearate biosynthesis II (bacteria and plants)|g__Klebsiella.s__Klebsiella_pneumoniae	0.375437	-0.212516
PWY-5989: stearate biosynthesis II (bacteria and plants)|g__Klebsiella.s__Klebsiella_quasipneumoniae	0.347026	-0.0516964
PWY-5989: stearate biosynthesis II (bacteria and plants)|g__Klebsiella.s__Klebsiella_variicola	0.269909	-0.0402286
PWY-5989: stearate biosynthesis II (bacteria and plants)|g__Proteus.s__Proteus_mirabilis	0.238626	1.35426
PWY-5989: stearate biosynthesis II (bacteria and plants)|g__Staphylococcus.s__Staphylococcus_epidermidis	0.347419	-0.685676
PWY-5989: stearate biosynthesis II (bacteria and plants)|g__Streptococcus.s__Streptococcus_agalactiae	-3.09387	-0.471061
PWY-5989: stearate biosynthesis II (bacteria and plants)|unclassified	0.217334	0.391531
PWY-6121: 5-aminoimidazole ribonucleotide biosynthesis I|g__Actinomyces.s__Actinomyces_radingae	-0.431644	1.81853
PWY-6121: 5-aminoimidazole ribonucleotide biosynthesis I|g__Bacteroides.s__Bacteroides_thetaiotaomicron	0.506308	-1.48863
PWY-6121: 5-aminoimidazole ribonucleotide biosynthesis I|g__Bifidobacterium.s__Bifidobacterium_breve	0.28589	-0.29905
PWY-6121: 5-aminoimidazole ribonucleotide biosynthesis I|g__Citrobacter.s__Citrobacter_freundii	-3.42098	-0.703724
PWY-6121: 5-aminoimidazole ribonucleotide biosynthesis I|g__Citrobacter.s__Citrobacter_youngae	-3.68633	-0.754055
PWY-6121: 5-aminoimidazole ribonucleotide biosynthesis I|g__Clostridium.s__Clostridium_perfringens	0.124888	0.674267
PWY-6121: 5-aminoimidazole ribonucleotide biosynthesis I|g__Cutibacterium.s__Cutibacterium_avidum	0.227512	-0.059408
PWY-6121: 5-aminoimidazole ribonucleotide biosynthesis I|g__Enterobacter.s__Enterobacter_cloacae_complex	0.349625	0.545171
PWY-6121: 5-aminoimidazole ribonucleotide biosynthesis I|g__Enterococcus.s__Enterococcus_faecalis	-0.498953	0.517793
PWY-6121: 5-aminoimidazole ribonucleotide biosynthesis I|g__Escherichia.s__Escherichia_coli	0.387606	-1.13673
PWY-6121: 5-aminoimidazole ribonucleotide biosynthesis I|g__Finegoldia.s__Finegoldia_magna	0.0752927	0.374228
PWY-6121: 5-aminoimidazole ribonucleotide biosynthesis I|g__Haemophilus.s__Haemophilus_parainfluenzae	0.0708862	0.761404
PWY-6121: 5-aminoimidazole ribonucleotide biosynthesis I|g__Klebsiella.s__Klebsiella_michiganensis	0.356178	0.117081
PWY-6121: 5-aminoimidazole ribonucleotide biosynthesis I|g__Klebsiella.s__Klebsiella_oxytoca	0.380583	-0.120151
PWY-6121: 5-aminoimidazole ribonucleotide biosynthesis I|g__Klebsiella.s__Klebsiella_pneumoniae	0.370907	-0.216041
PWY-6121: 5-aminoimidazole ribonucleotide biosynthesis I|g__Klebsiella.s__Klebsiella_quasipneumoniae	0.419386	-0.0941007
PWY-6121: 5-aminoimidazole ribonucleotide biosynthesis I|g__Klebsiella.s__Klebsiella_variicola	0.26862	-0.122046
PWY-6121: 5-aminoimidazole ribonucleotide biosynthesis I|g__Klebsiella.s__Klebsiella_variicola_CAG_634	0.275104	-0.11293
PWY-6121: 5-aminoimidazole ribonucleotide biosynthesis I|g__Lactobacillus.s__Lactobacillus_rhamnosus	-0.563355	3.60101
PWY-6121: 5-aminoimidazole ribonucleotide biosynthesis I|g__Proteus.s__Proteus_mirabilis	0.237727	1.35873
PWY-6121: 5-aminoimidazole ribonucleotide biosynthesis I|g__Staphylococcus.s__Staphylococcus_epidermidis	-0.1915	0.860277
PWY-6121: 5-aminoimidazole ribonucleotide biosynthesis I|g__Staphylococcus.s__Staphylococcus_hominis	0.166146	0.552272
PWY-6121: 5-aminoimidazole ribonucleotide biosynthesis I|g__Staphylococcus.s__Staphylococcus_lugdunensis	0.00664159	0.548278
PWY-6121: 5-aminoimidazole ribonucleotide biosynthesis I|g__Streptococcus.s__Streptococcus_agalactiae	-3.32595	-0.579355
PWY-6121: 5-aminoimidazole ribonucleotide biosynthesis I|g__Streptococcus.s__Streptococcus_mitis	0.0287753	0.981538
PWY-6121: 5-aminoimidazole ribonucleotide biosynthesis I|g__Streptococcus.s__Streptococcus_parasanguinis	0.0863464	1.02327
PWY-6121: 5-aminoimidazole ribonucleotide biosynthesis I|g__Streptococcus.s__Streptococcus_salivarius	0.0997009	0.523474
PWY-6121: 5-aminoimidazole ribonucleotide biosynthesis I|g__Veillonella.s__Veillonella_dispar	0.129146	0.00316658
PWY-6121: 5-aminoimidazole ribonucleotide biosynthesis I|g__Veillonella.s__Veillonella_infantium	0.190515	-0.0864177
PWY-6121: 5-aminoimidazole ribonucleotide biosynthesis I|g__Veillonella.s__Veillonella_parvula	0.153234	0.092347
PWY-6121: 5-aminoimidazole ribonucleotide biosynthesis I|unclassified	0.181618	-0.062989
PWY-6122: 5-aminoimidazole ribonucleotide biosynthesis II|g__Actinomyces.s__Actinomyces_radingae	-0.43151	1.81742
PWY-6122: 5-aminoimidazole ribonucleotide biosynthesis II|g__Bacteroides.s__Bacteroides_thetaiotaomicron	0.506295	-1.48853
PWY-6122: 5-aminoimidazole ribonucleotide biosynthesis II|g__Bifidobacterium.s__Bifidobacterium_breve	0.286757	-0.303949
PWY-6122: 5-aminoimidazole ribonucleotide biosynthesis II|g__Citrobacter.s__Citrobacter_freundii	-3.33627	-0.690261
PWY-6122: 5-aminoimidazole ribonucleotide biosynthesis II|g__Citrobacter.s__Citrobacter_youngae	-3.36309	-0.697943
PWY-6122: 5-aminoimidazole ribonucleotide biosynthesis II|g__Clostridium.s__Clostridium_perfringens	0.123303	0.67493
PWY-6122: 5-aminoimidazole ribonucleotide biosynthesis II|g__Cutibacterium.s__Cutibacterium_avidum	0.227756	-0.0628724
PWY-6122: 5-aminoimidazole ribonucleotide biosynthesis II|g__Enterobacter.s__Enterobacter_cloacae_complex	0.350007	0.544
PWY-6122: 5-aminoimidazole ribonucleotide biosynthesis II|g__Enterococcus.s__Enterococcus_faecalis	-0.49409	0.514066
PWY-6122: 5-aminoimidazole ribonucleotide biosynthesis II|g__Escherichia.s__Escherichia_coli	0.39026	-1.13243
PWY-6122: 5-aminoimidazole ribonucleotide biosynthesis II|g__Finegoldia.s__Finegoldia_magna	0.126893	0.290512
PWY-6122: 5-aminoimidazole ribonucleotide biosynthesis II|g__Haemophilus.s__Haemophilus_parainfluenzae	0.0692088	0.760991
PWY-6122: 5-aminoimidazole ribonucleotide biosynthesis II|g__Klebsiella.s__Klebsiella_michiganensis	0.356519	0.114665
PWY-6122: 5-aminoimidazole ribonucleotide biosynthesis II|g__Klebsiella.s__Klebsiella_oxytoca	0.37545	-0.0918427
PWY-6122: 5-aminoimidazole ribonucleotide biosynthesis II|g__Klebsiella.s__Klebsiella_pneumoniae	0.371469	-0.214735
PWY-6122: 5-aminoimidazole ribonucleotide biosynthesis II|g__Klebsiella.s__Klebsiella_quasipneumoniae	0.409062	-0.116887
PWY-6122: 5-aminoimidazole ribonucleotide biosynthesis II|g__Klebsiella.s__Klebsiella_variicola	0.349875	-0.276113
PWY-6122: 5-aminoimidazole ribonucleotide biosynthesis II|g__Klebsiella.s__Klebsiella_variicola_CAG_634	0.343283	-0.235297
PWY-6122: 5-aminoimidazole ribonucleotide biosynthesis II|g__Lactobacillus.s__Lactobacillus_rhamnosus	-0.563487	3.6039
PWY-6122: 5-aminoimidazole ribonucleotide biosynthesis II|g__Proteus.s__Proteus_mirabilis	0.237879	1.35774
PWY-6122: 5-aminoimidazole ribonucleotide biosynthesis II|g__Staphylococcus.s__Staphylococcus_epidermidis	-0.217783	0.81078
PWY-6122: 5-aminoimidazole ribonucleotide biosynthesis II|g__Staphylococcus.s__Staphylococcus_hominis	0.165613	0.552287
PWY-6122: 5-aminoimidazole ribonucleotide biosynthesis II|g__Staphylococcus.s__Staphylococcus_lugdunensis	0.00885968	0.550023
PWY-6122: 5-aminoimidazole ribonucleotide biosynthesis II|g__Streptococcus.s__Streptococcus_agalactiae	-3.32223	-0.577535
PWY-6122: 5-aminoimidazole ribonucleotide biosynthesis II|g__Streptococcus.s__Streptococcus_mitis	0.0291596	0.986314
PWY-6122: 5-aminoimidazole ribonucleotide biosynthesis II|g__Streptococcus.s__Streptococcus_parasanguinis	0.0866829	1.02423
PWY-6122: 5-aminoimidazole ribonucleotide biosynthesis II|g__Streptococcus.s__Streptococcus_salivarius	0.100217	0.525247
PWY-6122: 5-aminoimidazole ribonucleotide biosynthesis II|g__Streptococcus.s__Streptococcus_salivarius_CAG_79	0.0468489	0.478049
PWY-6122: 5-aminoimidazole ribonucleotide biosynthesis II|g__Veillonella.s__Veillonella_dispar	0.124294	0.000787846
PWY-6122: 5-aminoimidazole ribonucleotide biosynthesis II|g__Veillonella.s__Veillonella_infantium	0.191467	-0.0831071
PWY-6122: 5-aminoimidazole ribonucleotide biosynthesis II|g__Veillonella.s__Veillonella_parvula	0.167907	0.0912424
PWY-6122: 5-aminoimidazole ribonucleotide biosynthesis II|unclassified	0.145714	-0.170156
PWY-6123: inosine-5-phosphate biosynthesis I|g__Actinomyces.s__Actinomyces_radingae	-0.430437	1.80913
PWY-6123: inosine-5-phosphate biosynthesis I|g__Bacteroides.s__Bacteroides_thetaiotaomicron	0.506375	-1.48943
PWY-6123: inosine-5-phosphate biosynthesis I|g__Citrobacter.s__Citrobacter_freundii	-3.32326	-0.683043
PWY-6123: inosine-5-phosphate biosynthesis I|g__Citrobacter.s__Citrobacter_youngae	-3.56779	-0.71714
PWY-6123: inosine-5-phosphate biosynthesis I|g__Clostridium.s__Clostridium_perfringens	0.125343	0.671736
PWY-6123: inosine-5-phosphate biosynthesis I|g__Cutibacterium.s__Cutibacterium_avidum	0.228533	-0.0646328
PWY-6123: inosine-5-phosphate biosynthesis I|g__Enterobacter.s__Enterobacter_cloacae_complex	0.350055	0.543726
PWY-6123: inosine-5-phosphate biosynthesis I|g__Enterococcus.s__Enterococcus_faecalis	-0.548811	0.571821
PWY-6123: inosine-5-phosphate biosynthesis I|g__Escherichia.s__Escherichia_coli	0.349856	-1.12511
PWY-6123: inosine-5-phosphate biosynthesis I|g__Haemophilus.s__Haemophilus_parainfluenzae	0.0665956	0.750041
PWY-6123: inosine-5-phosphate biosynthesis I|g__Klebsiella.s__Klebsiella_michiganensis	0.356376	0.114524
PWY-6123: inosine-5-phosphate biosynthesis I|g__Klebsiella.s__Klebsiella_oxytoca	0.339255	0.036511
PWY-6123: inosine-5-phosphate biosynthesis I|g__Klebsiella.s__Klebsiella_pneumoniae	0.367369	-0.178645
PWY-6123: inosine-5-phosphate biosynthesis I|g__Klebsiella.s__Klebsiella_quasipneumoniae	0.409559	-0.151356
PWY-6123: inosine-5-phosphate biosynthesis I|g__Klebsiella.s__Klebsiella_variicola	0.330553	-0.337125
PWY-6123: inosine-5-phosphate biosynthesis I|g__Klebsiella.s__Klebsiella_variicola_CAG_634	0.342136	-0.212316
PWY-6123: inosine-5-phosphate biosynthesis I|g__Lactobacillus.s__Lactobacillus_rhamnosus	-0.562865	3.59148
PWY-6123: inosine-5-phosphate biosynthesis I|g__Proteus.s__Proteus_mirabilis	0.236787	1.36577
PWY-6123: inosine-5-phosphate biosynthesis I|g__Staphylococcus.s__Staphylococcus_epidermidis	-0.186294	0.800042
PWY-6123: inosine-5-phosphate biosynthesis I|g__Staphylococcus.s__Staphylococcus_hominis	0.16682	0.550652
PWY-6123: inosine-5-phosphate biosynthesis I|g__Staphylococcus.s__Staphylococcus_lugdunensis	0.014872	0.538905
PWY-6123: inosine-5-phosphate biosynthesis I|g__Streptococcus.s__Streptococcus_agalactiae	-3.33958	-0.587418
PWY-6123: inosine-5-phosphate biosynthesis I|g__Streptococcus.s__Streptococcus_mitis	0.0375523	0.9726
PWY-6123: inosine-5-phosphate biosynthesis I|g__Streptococcus.s__Streptococcus_parasanguinis	0.0797138	1.06938
PWY-6123: inosine-5-phosphate biosynthesis I|g__Streptococcus.s__Streptococcus_salivarius	0.112259	0.630158
PWY-6123: inosine-5-phosphate biosynthesis I|g__Streptococcus.s__Streptococcus_salivarius_CAG_79	0.0895847	0.509795
PWY-6123: inosine-5-phosphate biosynthesis I|g__Veillonella.s__Veillonella_parvula	0.124409	0.180694
PWY-6123: inosine-5-phosphate biosynthesis I|unclassified	0.210636	0.0693816
PWY-6124: inosine-5-phosphate biosynthesis II|g__Bacteroides.s__Bacteroides_thetaiotaomicron	0.506393	-1.48961
PWY-6124: inosine-5-phosphate biosynthesis II|g__Citrobacter.s__Citrobacter_freundii	-3.31503	-0.681741
PWY-6124: inosine-5-phosphate biosynthesis II|g__Citrobacter.s__Citrobacter_youngae	-3.33819	-0.680039
PWY-6124: inosine-5-phosphate biosynthesis II|g__Clostridium.s__Clostridium_perfringens	0.125406	0.671792
PWY-6124: inosine-5-phosphate biosynthesis II|g__Cutibacterium.s__Cutibacterium_avidum	0.229054	-0.0660279
PWY-6124: inosine-5-phosphate biosynthesis II|g__Enterobacter.s__Enterobacter_cloacae_complex	0.350579	0.541062
PWY-6124: inosine-5-phosphate biosynthesis II|g__Enterococcus.s__Enterococcus_faecalis	-0.497939	0.588383
PWY-6124: inosine-5-phosphate biosynthesis II|g__Escherichia.s__Escherichia_coli	0.336989	-1.11368
PWY-6124: inosine-5-phosphate biosynthesis II|g__Haemophilus.s__Haemophilus_parainfluenzae	0.0660668	0.748887
PWY-6124: inosine-5-phosphate biosynthesis II|g__Klebsiella.s__Klebsiella_michiganensis	0.355745	0.117382
PWY-6124: inosine-5-phosphate biosynthesis II|g__Klebsiella.s__Klebsiella_oxytoca	0.332249	0.0168816
PWY-6124: inosine-5-phosphate biosynthesis II|g__Klebsiella.s__Klebsiella_pneumoniae	0.370919	-0.184074
PWY-6124: inosine-5-phosphate biosynthesis II|g__Klebsiella.s__Klebsiella_quasipneumoniae	0.379247	-0.339004
PWY-6124: inosine-5-phosphate biosynthesis II|g__Klebsiella.s__Klebsiella_variicola	0.326168	-0.336058
PWY-6124: inosine-5-phosphate biosynthesis II|g__Klebsiella.s__Klebsiella_variicola_CAG_634	0.342463	-0.229471
PWY-6124: inosine-5-phosphate biosynthesis II|g__Lactobacillus.s__Lactobacillus_rhamnosus	-0.563153	3.59451
PWY-6124: inosine-5-phosphate biosynthesis II|g__Proteus.s__Proteus_mirabilis	0.237097	1.36395
PWY-6124: inosine-5-phosphate biosynthesis II|g__Staphylococcus.s__Staphylococcus_epidermidis	-0.135374	0.822175
PWY-6124: inosine-5-phosphate biosynthesis II|g__Staphylococcus.s__Staphylococcus_hominis	0.184939	0.456614
PWY-6124: inosine-5-phosphate biosynthesis II|g__Streptococcus.s__Streptococcus_agalactiae	-3.3314	-0.582699
PWY-6124: inosine-5-phosphate biosynthesis II|g__Streptococcus.s__Streptococcus_mitis	0.0357156	0.937995
PWY-6124: inosine-5-phosphate biosynthesis II|g__Streptococcus.s__Streptococcus_parasanguinis	0.0794546	1.07141
PWY-6124: inosine-5-phosphate biosynthesis II|g__Streptococcus.s__Streptococcus_salivarius	0.112551	0.632258
PWY-6124: inosine-5-phosphate biosynthesis II|g__Streptococcus.s__Streptococcus_salivarius_CAG_79	0.091528	0.513773
PWY-6124: inosine-5-phosphate biosynthesis II|g__Veillonella.s__Veillonella_dispar	0.184841	-0.103519
PWY-6124: inosine-5-phosphate biosynthesis II|g__Veillonella.s__Veillonella_parvula	0.144239	0.174835
PWY-6124: inosine-5-phosphate biosynthesis II|unclassified	0.241057	0.0220802
PWY-6125: superpathway of guanosine nucleotides de novo biosynthesis II|g__Actinomyces.s__Actinomyces_radingae	-0.431256	1.81524
PWY-6125: superpathway of guanosine nucleotides de novo biosynthesis II|g__Bacteroides.s__Bacteroides_thetaiotaomicron	0.506419	-1.4899
PWY-6125: superpathway of guanosine nucleotides de novo biosynthesis II|g__Citrobacter.s__Citrobacter_freundii	-3.32755	-0.689121
PWY-6125: superpathway of guanosine nucleotides de novo biosynthesis II|g__Clostridium.s__Clostridium_perfringens	0.123086	0.676359
PWY-6125: superpathway of guanosine nucleotides de novo biosynthesis II|g__Cutibacterium.s__Cutibacterium_avidum	0.231942	-0.0824149
PWY-6125: superpathway of guanosine nucleotides de novo biosynthesis II|g__Enterobacter.s__Enterobacter_cloacae_complex	0.354509	0.523391
PWY-6125: superpathway of guanosine nucleotides de novo biosynthesis II|g__Enterococcus.s__Enterococcus_faecalis	-0.466518	0.563422
PWY-6125: superpathway of guanosine nucleotides de novo biosynthesis II|g__Escherichia.s__Escherichia_coli	0.435686	-1.1049
PWY-6125: superpathway of guanosine nucleotides de novo biosynthesis II|g__Haemophilus.s__Haemophilus_parainfluenzae	0.0681111	0.761649
PWY-6125: superpathway of guanosine nucleotides de novo biosynthesis II|g__Klebsiella.s__Klebsiella_oxytoca	0.342768	0.0941116
PWY-6125: superpathway of guanosine nucleotides de novo biosynthesis II|g__Klebsiella.s__Klebsiella_pneumoniae	0.379783	-0.21537
PWY-6125: superpathway of guanosine nucleotides de novo biosynthesis II|g__Klebsiella.s__Klebsiella_quasipneumoniae	0.409301	-0.0952226
PWY-6125: superpathway of guanosine nucleotides de novo biosynthesis II|g__Klebsiella.s__Klebsiella_variicola	0.0891005	-0.132237
PWY-6125: superpathway of guanosine nucleotides de novo biosynthesis II|g__Lactobacillus.s__Lactobacillus_rhamnosus	-0.563654	3.59594
PWY-6125: superpathway of guanosine nucleotides de novo biosynthesis II|g__Proteus.s__Proteus_mirabilis	0.237355	1.36177
PWY-6125: superpathway of guanosine nucleotides de novo biosynthesis II|g__Staphylococcus.s__Staphylococcus_epidermidis	-0.13627	0.877782
PWY-6125: superpathway of guanosine nucleotides de novo biosynthesis II|g__Staphylococcus.s__Staphylococcus_hominis	0.187856	0.492937
PWY-6125: superpathway of guanosine nucleotides de novo biosynthesis II|g__Streptococcus.s__Streptococcus_agalactiae	-3.29663	-0.56484
PWY-6125: superpathway of guanosine nucleotides de novo biosynthesis II|g__Streptococcus.s__Streptococcus_salivarius	0.0945495	0.52001
PWY-6125: superpathway of guanosine nucleotides de novo biosynthesis II|g__Veillonella.s__Veillonella_dispar	0.139521	-0.0568845
PWY-6125: superpathway of guanosine nucleotides de novo biosynthesis II|g__Veillonella.s__Veillonella_infantium	0.180263	-0.0936002
PWY-6125: superpathway of guanosine nucleotides de novo biosynthesis II|g__Veillonella.s__Veillonella_parvula	0.155602	0.099159
PWY-6125: superpathway of guanosine nucleotides de novo biosynthesis II|unclassified	0.181776	0.407992
PWY-6126: superpathway of adenosine nucleotides de novo biosynthesis II|g__Bacteroides.s__Bacteroides_thetaiotaomicron	0.506372	-1.48948
PWY-6126: superpathway of adenosine nucleotides de novo biosynthesis II|g__Clostridium.s__Clostridium_perfringens	0.121976	0.678789
PWY-6126: superpathway of adenosine nucleotides de novo biosynthesis II|g__Enterobacter.s__Enterobacter_cloacae_complex	0.353164	0.528715
PWY-6126: superpathway of adenosine nucleotides de novo biosynthesis II|g__Escherichia.s__Escherichia_coli	0.438385	-1.12842
PWY-6126: superpathway of adenosine nucleotides de novo biosynthesis II|g__Haemophilus.s__Haemophilus_parainfluenzae	0.0455761	0.746192
PWY-6126: superpathway of adenosine nucleotides de novo biosynthesis II|g__Klebsiella.s__Klebsiella_oxytoca	0.332638	0.0597187
PWY-6126: superpathway of adenosine nucleotides de novo biosynthesis II|g__Klebsiella.s__Klebsiella_pneumoniae	0.372753	-0.223414
PWY-6126: superpathway of adenosine nucleotides de novo biosynthesis II|g__Lactobacillus.s__Lactobacillus_rhamnosus	-0.563633	3.60092
PWY-6126: superpathway of adenosine nucleotides de novo biosynthesis II|g__Proteus.s__Proteus_mirabilis	0.237726	1.35881
PWY-6126: superpathway of adenosine nucleotides de novo biosynthesis II|g__Staphylococcus.s__Staphylococcus_epidermidis	-0.176524	0.844988
PWY-6126: superpathway of adenosine nucleotides de novo biosynthesis II|g__Streptococcus.s__Streptococcus_agalactiae	-3.33391	-0.588377
PWY-6126: superpathway of adenosine nucleotides de novo biosynthesis II|g__Streptococcus.s__Streptococcus_salivarius	0.0984581	0.520795
PWY-6126: superpathway of adenosine nucleotides de novo biosynthesis II|unclassified	0.171276	0.31417
PWY-6147: 6-hydroxymethyl-dihydropterin diphosphate biosynthesis I|g__Bacteroides.s__Bacteroides_thetaiotaomicron	0.506321	-1.48861
PWY-6147: 6-hydroxymethyl-dihydropterin diphosphate biosynthesis I|g__Enterobacter.s__Enterobacter_cloacae_complex	0.34975	0.554923
PWY-6147: 6-hydroxymethyl-dihydropterin diphosphate biosynthesis I|g__Enterococcus.s__Enterococcus_faecalis	-0.516794	0.54519
PWY-6147: 6-hydroxymethyl-dihydropterin diphosphate biosynthesis I|g__Escherichia.s__Escherichia_coli	0.43831	-1.11765
PWY-6147: 6-hydroxymethyl-dihydropterin diphosphate biosynthesis I|g__Haemophilus.s__Haemophilus_parainfluenzae	0.0414267	0.737033
PWY-6147: 6-hydroxymethyl-dihydropterin diphosphate biosynthesis I|g__Klebsiella.s__Klebsiella_michiganensis	0.356057	0.114375
PWY-6147: 6-hydroxymethyl-dihydropterin diphosphate biosynthesis I|g__Klebsiella.s__Klebsiella_pneumoniae	0.367989	-0.208298
PWY-6147: 6-hydroxymethyl-dihydropterin diphosphate biosynthesis I|g__Klebsiella.s__Klebsiella_variicola	0.25996	-0.00835452
PWY-6147: 6-hydroxymethyl-dihydropterin diphosphate biosynthesis I|g__Klebsiella.s__Klebsiella_variicola_CAG_634	0.229932	-0.0256589
PWY-6147: 6-hydroxymethyl-dihydropterin diphosphate biosynthesis I|g__Proteus.s__Proteus_mirabilis	0.236943	1.36405
PWY-6147: 6-hydroxymethyl-dihydropterin diphosphate biosynthesis I|g__Staphylococcus.s__Staphylococcus_epidermidis	0.272331	-0.473165
PWY-6147: 6-hydroxymethyl-dihydropterin diphosphate biosynthesis I|g__Staphylococcus.s__Staphylococcus_hominis	0.168794	0.542966
PWY-6147: 6-hydroxymethyl-dihydropterin diphosphate biosynthesis I|g__Streptococcus.s__Streptococcus_agalactiae	-3.31417	-0.570165
PWY-6147: 6-hydroxymethyl-dihydropterin diphosphate biosynthesis I|g__Streptococcus.s__Streptococcus_mitis	0.0277703	0.939578
PWY-6147: 6-hydroxymethyl-dihydropterin diphosphate biosynthesis I|g__Veillonella.s__Veillonella_parvula	0.162639	0.18746
PWY-6147: 6-hydroxymethyl-dihydropterin diphosphate biosynthesis I|unclassified	0.276482	-0.0679
PWY-6151: S-adenosyl-L-methionine cycle I|g__Actinomyces.s__Actinomyces_radingae	-0.429375	1.80087
PWY-6151: S-adenosyl-L-methionine cycle I|g__Bifidobacterium.s__Bifidobacterium_breve	0.284187	-0.289434
PWY-6151: S-adenosyl-L-methionine cycle I|g__Citrobacter.s__Citrobacter_freundii	-3.32382	-0.680685
PWY-6151: S-adenosyl-L-methionine cycle I|g__Clostridium.s__Clostridium_perfringens	0.16621	0.575161
PWY-6151: S-adenosyl-L-methionine cycle I|g__Cutibacterium.s__Cutibacterium_avidum	0.222644	-0.041883
PWY-6151: S-adenosyl-L-methionine cycle I|g__Enterobacter.s__Enterobacter_cloacae_complex	0.349964	0.543996
PWY-6151: S-adenosyl-L-methionine cycle I|g__Enterococcus.s__Enterococcus_faecalis	-0.501292	0.582486
PWY-6151: S-adenosyl-L-methionine cycle I|g__Escherichia.s__Escherichia_coli	0.401668	-1.12513
PWY-6151: S-adenosyl-L-methionine cycle I|g__Haemophilus.s__Haemophilus_parainfluenzae	0.0731864	0.755279
PWY-6151: S-adenosyl-L-methionine cycle I|g__Klebsiella.s__Klebsiella_michiganensis	0.356372	0.115234
PWY-6151: S-adenosyl-L-methionine cycle I|g__Klebsiella.s__Klebsiella_oxytoca	0.350466	0.0617243
PWY-6151: S-adenosyl-L-methionine cycle I|g__Klebsiella.s__Klebsiella_pneumoniae	0.368969	-0.211981
PWY-6151: S-adenosyl-L-methionine cycle I|g__Klebsiella.s__Klebsiella_quasipneumoniae	0.393812	0.0574199
PWY-6151: S-adenosyl-L-methionine cycle I|g__Klebsiella.s__Klebsiella_variicola	0.295244	-0.103635
PWY-6151: S-adenosyl-L-methionine cycle I|g__Klebsiella.s__Klebsiella_variicola_CAG_634	0.273669	-0.17607
PWY-6151: S-adenosyl-L-methionine cycle I|g__Lactobacillus.s__Lactobacillus_rhamnosus	-0.563786	3.59471
PWY-6151: S-adenosyl-L-methionine cycle I|g__Proteus.s__Proteus_mirabilis	0.236019	1.37003
PWY-6151: S-adenosyl-L-methionine cycle I|g__Staphylococcus.s__Staphylococcus_epidermidis	-0.184763	0.840982
PWY-6151: S-adenosyl-L-methionine cycle I|g__Staphylococcus.s__Staphylococcus_hominis	0.166275	0.551941
PWY-6151: S-adenosyl-L-methionine cycle I|g__Staphylococcus.s__Staphylococcus_lugdunensis	0.000740523	0.550236
PWY-6151: S-adenosyl-L-methionine cycle I|g__Streptococcus.s__Streptococcus_agalactiae	-3.30608	-0.570411
PWY-6151: S-adenosyl-L-methionine cycle I|g__Streptococcus.s__Streptococcus_mitis	0.0312751	0.955588
PWY-6151: S-adenosyl-L-methionine cycle I|g__Streptococcus.s__Streptococcus_parasanguinis	0.0931048	1.01217
PWY-6151: S-adenosyl-L-methionine cycle I|g__Streptococcus.s__Streptococcus_salivarius	0.0972285	0.52853
PWY-6151: S-adenosyl-L-methionine cycle I|g__Streptococcus.s__Streptococcus_salivarius_CAG_79	0.0978838	0.537868
PWY-6151: S-adenosyl-L-methionine cycle I|unclassified	0.0966209	0.322763
PWY-6163: chorismate biosynthesis from 3-dehydroquinate|g__Bacteroides.s__Bacteroides_thetaiotaomicron	0.506331	-1.48897
PWY-6163: chorismate biosynthesis from 3-dehydroquinate|g__Citrobacter.s__Citrobacter_freundii	-3.33862	-0.687651
PWY-6163: chorismate biosynthesis from 3-dehydroquinate|g__Clostridium.s__Clostridium_perfringens	0.129261	0.669103
PWY-6163: chorismate biosynthesis from 3-dehydroquinate|g__Enterobacter.s__Enterobacter_cloacae_complex	0.349949	0.552034
PWY-6163: chorismate biosynthesis from 3-dehydroquinate|g__Enterococcus.s__Enterococcus_faecalis	-0.48141	0.549466
PWY-6163: chorismate biosynthesis from 3-dehydroquinate|g__Escherichia.s__Escherichia_coli	0.438658	-1.08959
PWY-6163: chorismate biosynthesis from 3-dehydroquinate|g__Haemophilus.s__Haemophilus_parainfluenzae	0.0567094	0.734174
PWY-6163: chorismate biosynthesis from 3-dehydroquinate|g__Klebsiella.s__Klebsiella_michiganensis	0.356763	0.110952
PWY-6163: chorismate biosynthesis from 3-dehydroquinate|g__Klebsiella.s__Klebsiella_oxytoca	0.34823	0.0747072
PWY-6163: chorismate biosynthesis from 3-dehydroquinate|g__Klebsiella.s__Klebsiella_pneumoniae	0.365756	-0.222029
PWY-6163: chorismate biosynthesis from 3-dehydroquinate|g__Klebsiella.s__Klebsiella_quasipneumoniae	0.441422	-0.0617526
PWY-6163: chorismate biosynthesis from 3-dehydroquinate|g__Klebsiella.s__Klebsiella_variicola	0.269967	-0.102486
PWY-6163: chorismate biosynthesis from 3-dehydroquinate|g__Klebsiella.s__Klebsiella_variicola_CAG_634	0.243244	-0.0736411
PWY-6163: chorismate biosynthesis from 3-dehydroquinate|g__Proteus.s__Proteus_mirabilis	0.228559	1.41669
PWY-6163: chorismate biosynthesis from 3-dehydroquinate|g__Staphylococcus.s__Staphylococcus_epidermidis	-0.133891	0.862231
PWY-6163: chorismate biosynthesis from 3-dehydroquinate|g__Staphylococcus.s__Staphylococcus_hominis	0.193933	0.444123
PWY-6163: chorismate biosynthesis from 3-dehydroquinate|g__Streptococcus.s__Streptococcus_agalactiae	-3.26816	-0.549449
PWY-6163: chorismate biosynthesis from 3-dehydroquinate|g__Streptococcus.s__Streptococcus_parasanguinis	0.100212	1.00344
PWY-6163: chorismate biosynthesis from 3-dehydroquinate|g__Streptococcus.s__Streptococcus_salivarius	0.160496	0.692458
PWY-6163: chorismate biosynthesis from 3-dehydroquinate|g__Streptococcus.s__Streptococcus_salivarius_CAG_79	0.0268633	0.416128
PWY-6163: chorismate biosynthesis from 3-dehydroquinate|unclassified	0.196303	0.215512
PWY-6168: flavin biosynthesis III (fungi)|g__Citrobacter.s__Citrobacter_freundii	-3.30976	-0.677668
PWY-6168: flavin biosynthesis III (fungi)|g__Clostridium.s__Clostridium_perfringens	0.142208	0.652777
PWY-6168: flavin biosynthesis III (fungi)|g__Enterobacter.s__Enterobacter_cloacae_complex	0.350483	0.545315
PWY-6168: flavin biosynthesis III (fungi)|g__Escherichia.s__Escherichia_coli	0.442651	-1.15927
PWY-6168: flavin biosynthesis III (fungi)|g__Haemophilus.s__Haemophilus_parainfluenzae	0.0391217	0.731797
PWY-6168: flavin biosynthesis III (fungi)|g__Klebsiella.s__Klebsiella_pneumoniae	0.375347	-0.16425
PWY-6168: flavin biosynthesis III (fungi)|g__Klebsiella.s__Klebsiella_variicola	0.204701	-0.0381409
PWY-6168: flavin biosynthesis III (fungi)|g__Proteus.s__Proteus_mirabilis	0.235247	1.37438
PWY-6168: flavin biosynthesis III (fungi)|g__Staphylococcus.s__Staphylococcus_epidermidis	-0.193745	0.82358
PWY-6168: flavin biosynthesis III (fungi)|g__Staphylococcus.s__Staphylococcus_hominis	0.193092	0.460257
PWY-6168: flavin biosynthesis III (fungi)|g__Staphylococcus.s__Staphylococcus_lugdunensis	0.00501001	0.543038
PWY-6168: flavin biosynthesis III (fungi)|g__Streptococcus.s__Streptococcus_agalactiae	-3.35672	-0.602988
PWY-6168: flavin biosynthesis III (fungi)|g__Veillonella.s__Veillonella_parvula	0.13381	0.209308
PWY-6168: flavin biosynthesis III (fungi)|unclassified	0.148178	0.477745
PWY-6182: superpathway of salicylate degradation|g__Escherichia.s__Escherichia_coli	0.457548	-0.805854
PWY-6182: superpathway of salicylate degradation|g__Klebsiella.s__Klebsiella_oxytoca	0.431249	-0.00912841
PWY-6182: superpathway of salicylate degradation|g__Klebsiella.s__Klebsiella_pneumoniae	0.377422	-0.238481
PWY-6185: 4-methylcatechol degradation (ortho cleavage)|g__Escherichia.s__Escherichia_coli	0.457882	-0.806493
PWY-6185: 4-methylcatechol degradation (ortho cleavage)|g__Klebsiella.s__Klebsiella_michiganensis	0.352984	0.0915771
PWY-6185: 4-methylcatechol degradation (ortho cleavage)|g__Klebsiella.s__Klebsiella_oxytoca	0.349473	0.0574871
PWY-6185: 4-methylcatechol degradation (ortho cleavage)|g__Klebsiella.s__Klebsiella_pneumoniae	0.374643	-0.216366
PWY-621: sucrose degradation III (sucrose invertase)|g__Bacteroides.s__Bacteroides_thetaiotaomicron	0.506329	-1.48873
PWY-621: sucrose degradation III (sucrose invertase)|g__Citrobacter.s__Citrobacter_freundii	-3.29021	-0.662673
PWY-621: sucrose degradation III (sucrose invertase)|g__Enterobacter.s__Enterobacter_cloacae_complex	0.348477	0.554648
PWY-621: sucrose degradation III (sucrose invertase)|g__Enterococcus.s__Enterococcus_faecalis	-0.52535	0.142486
PWY-621: sucrose degradation III (sucrose invertase)|g__Escherichia.s__Escherichia_coli	0.121084	-0.885588
PWY-621: sucrose degradation III (sucrose invertase)|g__Haemophilus.s__Haemophilus_parainfluenzae	0.0724235	0.756356
PWY-621: sucrose degradation III (sucrose invertase)|g__Klebsiella.s__Klebsiella_michiganensis	0.375042	-0.0435222
PWY-621: sucrose degradation III (sucrose invertase)|g__Klebsiella.s__Klebsiella_oxytoca	0.34706	0.100206
PWY-621: sucrose degradation III (sucrose invertase)|g__Klebsiella.s__Klebsiella_pneumoniae	0.367379	-0.220495
PWY-621: sucrose degradation III (sucrose invertase)|g__Klebsiella.s__Klebsiella_quasipneumoniae	0.430457	-0.0953038
PWY-621: sucrose degradation III (sucrose invertase)|g__Klebsiella.s__Klebsiella_variicola	0.318202	-0.113497
PWY-621: sucrose degradation III (sucrose invertase)|g__Proteus.s__Proteus_mirabilis	0.236271	1.3678
PWY-621: sucrose degradation III (sucrose invertase)|g__Staphylococcus.s__Staphylococcus_epidermidis	0.396369	-0.809762
PWY-621: sucrose degradation III (sucrose invertase)|g__Staphylococcus.s__Staphylococcus_hominis	0.165003	0.561987
PWY-621: sucrose degradation III (sucrose invertase)|g__Streptococcus.s__Streptococcus_agalactiae	-3.36175	-0.601247
PWY-621: sucrose degradation III (sucrose invertase)|g__Streptococcus.s__Streptococcus_salivarius	0.0967526	0.526163
PWY-621: sucrose degradation III (sucrose invertase)|unclassified	0.230795	0.28038
PWY-6210: 2-aminophenol degradation|g__Klebsiella.s__Klebsiella_pneumoniae	0.391692	-0.607882
PWY-6215: 4-chlorobenzoate degradation|g__Escherichia.s__Escherichia_coli	0.490976	-1.07803
PWY-622: starch biosynthesis|g__Klebsiella.s__Klebsiella_oxytoca	0.415905	0.091166
PWY-6277: superpathway of 5-aminoimidazole ribonucleotide biosynthesis|g__Actinomyces.s__Actinomyces_radingae	-0.43151	1.81742
PWY-6277: superpathway of 5-aminoimidazole ribonucleotide biosynthesis|g__Bacteroides.s__Bacteroides_thetaiotaomicron	0.506295	-1.48853
PWY-6277: superpathway of 5-aminoimidazole ribonucleotide biosynthesis|g__Bifidobacterium.s__Bifidobacterium_breve	0.286757	-0.303949
PWY-6277: superpathway of 5-aminoimidazole ribonucleotide biosynthesis|g__Citrobacter.s__Citrobacter_freundii	-3.33627	-0.690261
PWY-6277: superpathway of 5-aminoimidazole ribonucleotide biosynthesis|g__Citrobacter.s__Citrobacter_youngae	-3.36309	-0.697943
PWY-6277: superpathway of 5-aminoimidazole ribonucleotide biosynthesis|g__Clostridium.s__Clostridium_perfringens	0.123303	0.67493
PWY-6277: superpathway of 5-aminoimidazole ribonucleotide biosynthesis|g__Cutibacterium.s__Cutibacterium_avidum	0.227756	-0.0628724
PWY-6277: superpathway of 5-aminoimidazole ribonucleotide biosynthesis|g__Enterobacter.s__Enterobacter_cloacae_complex	0.350007	0.544
PWY-6277: superpathway of 5-aminoimidazole ribonucleotide biosynthesis|g__Enterococcus.s__Enterococcus_faecalis	-0.49409	0.514066
PWY-6277: superpathway of 5-aminoimidazole ribonucleotide biosynthesis|g__Escherichia.s__Escherichia_coli	0.39026	-1.13243
PWY-6277: superpathway of 5-aminoimidazole ribonucleotide biosynthesis|g__Finegoldia.s__Finegoldia_magna	0.126893	0.290512
PWY-6277: superpathway of 5-aminoimidazole ribonucleotide biosynthesis|g__Haemophilus.s__Haemophilus_parainfluenzae	0.0692088	0.760991
PWY-6277: superpathway of 5-aminoimidazole ribonucleotide biosynthesis|g__Klebsiella.s__Klebsiella_michiganensis	0.356519	0.114665
PWY-6277: superpathway of 5-aminoimidazole ribonucleotide biosynthesis|g__Klebsiella.s__Klebsiella_oxytoca	0.37545	-0.0918427
PWY-6277: superpathway of 5-aminoimidazole ribonucleotide biosynthesis|g__Klebsiella.s__Klebsiella_pneumoniae	0.371469	-0.214735
PWY-6277: superpathway of 5-aminoimidazole ribonucleotide biosynthesis|g__Klebsiella.s__Klebsiella_quasipneumoniae	0.409062	-0.116887
PWY-6277: superpathway of 5-aminoimidazole ribonucleotide biosynthesis|g__Klebsiella.s__Klebsiella_variicola	0.349875	-0.276113
PWY-6277: superpathway of 5-aminoimidazole ribonucleotide biosynthesis|g__Klebsiella.s__Klebsiella_variicola_CAG_634	0.343283	-0.235297
PWY-6277: superpathway of 5-aminoimidazole ribonucleotide biosynthesis|g__Lactobacillus.s__Lactobacillus_rhamnosus	-0.563487	3.6039
PWY-6277: superpathway of 5-aminoimidazole ribonucleotide biosynthesis|g__Proteus.s__Proteus_mirabilis	0.237879	1.35774
PWY-6277: superpathway of 5-aminoimidazole ribonucleotide biosynthesis|g__Staphylococcus.s__Staphylococcus_epidermidis	-0.217783	0.81078
PWY-6277: superpathway of 5-aminoimidazole ribonucleotide biosynthesis|g__Staphylococcus.s__Staphylococcus_hominis	0.165613	0.552287
PWY-6277: superpathway of 5-aminoimidazole ribonucleotide biosynthesis|g__Staphylococcus.s__Staphylococcus_lugdunensis	0.00885968	0.550023
PWY-6277: superpathway of 5-aminoimidazole ribonucleotide biosynthesis|g__Streptococcus.s__Streptococcus_agalactiae	-3.32223	-0.577535
[truncated: 1,560 more rows]
