# Supplementary material for: Altered Gut Microbiome and Fecal Immune Phenotype in Early Preterm Infants With Leaky Gut
Source: Front Immunol. 2022 Feb 23;13:815046. doi: 10.3389/fimmu.2022.815046 (PMC8905226; doi:10.3389/fimmu.2022.815046)
Supplement: Supplementary file 6 [file Table_5.xlsx]

## Sheet: Sheet1
Supplemental Table 5. Cytokine and chemokine measurements of fecal lysates. Markers were quantified using human multiplex immunoassays.
Sample	GM-CSF	IFN-λ	IL-10	IL-12p70	IL-1β	IL-2	IL-4	IL-6	IL-8	IL-12p40	IL-15	IL-16	IL-1α	IL-7	TNF-β
S1			0.540253		109.956		0.344401		51.1683	8.33567			1995.73	9.04539
S10		11.8835	0.483884		10.6323	0.796103	0.172248		8.20201	0.856396	1.64061		1440.61	13.9271	1.00758
S11					863.969				9.96459	10.7487			2034.4	8.07603
S12					182.407				2.29638	15.7846	3.68489	14.5235	4054.58	27.6513	0.692303
S13		3.28351			2.88824		0.0740174		44.2762	8.52922	0.682918		1409.75	4.61841	1.00566
S14			0.243351	0.941549	27.8079	1.52286			124.993	6.88171	4.87747	25.5246	5043.54	38.5509	1.69219
S15	0.111588		0.483752	0.150589	155.488	1.11383			0.551673	13.0782	1.42371		1977.97	6.42488
S16	0.273382	10.6285	0.159051	0.472405	15.7921				0.570392	4.45713	3.54229	12.4901	1871.9	21.6732	1.06643
S17					1.88725		0.103115		29.8669	4.16662	0.86089		163.473	2.42928	0.294259
S18		5.65117	0.750806	0.707022	579.237		0.484362		3.86278	8.62598	9.81914	40.8406	4794.3	37.0114	2.89499
S19		14.4736		0.50168	41.3542	3.71603		0.574154	20.225	15.6862	0.672396		1883.75	4.75642	0.593217
S2				0.50166	2.95869				29.8102		2.67577	9.02308	2196.81	18.422	0.474332
S20			0.215823	0.4139	31.7838		0.156676		55.8067	11.4303	5.11034	20.9447	5005.96	38.6194	1.10577
S21				0.355297					7.33914		1.24029		110.723		0.889587
S22	0.208326				4.22294		0.217156		75.6744	9.30493	4.82672	9.13037	85.3374	3.2249	0.830364
S23	0.0734459				2.37094		0.027869		134.19	18.4863	3.98745	8.11324	4074.37	10.5062
S24	0.298494	5.7563			1.15244		0.186969		0.925411	4.1646	1.35351		832.111	9.86932	0.573453
S25					171.82		0.130112		194.733	9.68942			1188.16	4.99212	0.454384
S26			0.14451		4.66561				11.9248		3.55968	18.033	2522.8	23.8617	0.850168
S27					2.7238	1.04951			5.59268	15.686	0.480265	8.05513	3666.29	9.95857	0.434431
S28					0.698854		0.138505		6.25736		4.70268	20.5936	3716.74	30.141	1.06538
S29					212.95				4.91817	26.2685	0.125691		2928.58	7.06912	0.573149
S3	0.35876				21.9433	0.231178	0.222537		20.1203	28.4962	1.66782		5995.13	15.2866	0.573149
S30					86.4032		0.134878		87.2456	6.01008	8.54183		1397.24	11.7355	0.45323
S31	0.302619		0.272693		0.866646				1.09713	1.9296	0.578025		91.7967	1.57717	0.374746
S32	0.0636729	5.65117	0.399789		0.39691		0.217156		94.0836	1.53934	1.90903		601.303	5.6304	0.572655
S33		1.69979			107.581				7.65672	11.8168	0.629854		1925.69	8.76882	0.810599
S34					4251.76			2.55819	10753	26.2089	6.00303	402.268	1839.94	17.1986	1.3408
S35	0.349337		0.300926	0.150589	1.25957		0.459916	6.62124	49.9396	206.13	32.1292		464.994	11.1502	1.10539
S36	0.167553		0.329193		2.20599		0.165416		2.98708	1.44231	0.922197		376.706	3.64513	0.751582
S37			0.314497		90.0704				1.69026	15.6878	1.80743		2639.16	7.10159	1.04654
S38			0.343106		109.765		0.207932		3.92384		4.0252	20.9348	4619.75	33.2446	1.36043
S39		10.9541	0.498015	0.765943	1.22402	2.51	0.191312		0.570803	4.26374	0.616894		376.931	2.99077	0.790504
S4			0.0590415	0.209056	488.198				16.4831		2.83933		2885.93	23.6901	0.652221
S40	0.198641				17.4184				2533.07		3.27195		1252.92	12.147	1.53612
S5	1.54099	2.20546		0.296787	92.0056				3.3485	15.68			2128.24	6.0538	0.652678
S6			0.173388		7.20028	1.95712	0.0939243		13.334		2.71241	7.19715	2188.31	18.3148	0.452242
S7		3.81746		0.355297	14.2773	0.515368			2.05275	45.5235	1.57535		2224.43	8.67826	0.133044
S8	0.506652	18.3099	0.257988	0.912234	18.4129	2.60118	0.275176		17.6179	3.67577	1.70613	7.98511	1396.47	15.1088	0.174017
S9			0.258531		35.7399		0.101648		13.8629	40.7558			4584.52	14.1915	1.08593
